# Supplementary material for: Exploring the Genomic Patterns in Human and Mouse Cerebellums Via Single-Cell Sequencing and Machine Learning Method
Source: Front Genet. 2022 Mar 4;13:857851. doi: 10.3389/fgene.2022.857851 (PMC8930846; doi:10.3389/fgene.2022.857851)
Supplement: Supplementary file 1 [file Table1.XLSX]

## Sheet: Golgi_Cell
Rank	Feature
1	Lingo2
2	Fgfr2
3	Ube3a
4	Pla2g3
5	Nlgn1
6	Gabrg3
7	Fgf14
8	Etl4
9	Strbp
10	Lrp1b
11	Tmtc2
12	Frmd4b
13	Nrxn1
14	Mettl23
15	Adamts3
16	Nkain3
17	Tiam1
18	Wwc1
19	Arl15
20	Thsd7b
21	Galnt18
22	Upk3b
23	Syt1
24	Snrpn
25	Apba1
26	Ccbe1
27	Hsp90aa1
28	Fstl5
29	Car10
30	Vamp2
31	Elavl2
32	Mcc
33	Ccdc85a
34	Ubn2
35	Sdk1
36	Sec31b
37	Pbx1
38	Edil3
39	Cdhr3
40	Sh3gl3
41	Arhgap26
42	Fgf13
43	Grm5
44	B3galt5
45	Pde10a
46	Pappa2
47	Slc35f3
48	Grm7
49	Cacna1e
50	Fat3
51	Rbm39
52	Hs3st5
53	Opcml
54	Nkain2
55	Samd3
56	Slc24a5
57	Csmd3
58	Trim9
59	Nrg3
60	Dnah14
61	Kif3a
62	Kcnn3
63	Cplx4
64	Map1b
65	Slc8a1
66	Grm8
67	Dkk3
68	Gulp1
69	Pld3
70	Cit
71	Fstl4
72	Parm1
73	Fhit
74	Prepl
75	Ttbk2
76	Caps2
77	Kcnmb2
78	Pde4b
79	Grid2
80	Cttnbp2
81	Ptpro
82	Astn2
83	Snph
84	Galntl6
85	Atp1b1
86	Srsf2
87	Echdc2
88	Nrip3
89	Cacna2d3
90	Ptgr1
91	Col24a1
92	Tll1
93	Kcnma1
94	Pcp4
95	Pcsk2
96	Avl9
97	Clec2l
98	Commd1
99	Rtn4
100	Elavl4
101	Nefl
102	Spidr
103	Gpm6a
104	Flrt2
105	Osbpl9
106	Syne2
107	Nrep
108	Ttc14
109	Aebp2
110	Zfp869
111	Sgcz
112	Mak
113	Greb1l
114	Prnp
115	Pkm
116	Pla2r1
117	Tjp1
118	Kcnj6
119	Slc35f4
120	Hsp90ab1
121	Myrip
122	Dab1
123	Fdps
124	Crlf3
125	Spag16
126	Tnr
127	Zfp804a
128	Nrg2
129	Ptprn2
130	Akap12
131	2021-03-01
132	Cldn11
133	Rph3a
134	Dnm3
135	Stmn2
136	Gramd1b
137	Clu
138	Kirrel3
139	Kif26b
140	Uchl1
141	Khdrbs3
142	Rerg
143	Ppp6r2
144	Ank3
145	Enox1
146	App
147	Srp14
148	Acsl3
149	Hnrnpu
150	Baalc
151	Dok5
152	Cacna1c
153	Pcdh15
154	Syne1
155	B3galt1
156	Gdap1
157	Oxr1
158	Pebp1
159	Ccdc91
160	Ngb
161	Epha10
162	Hdac9
163	Kalrn
164	Ptchd4
165	Dgki
166	Chrm3
167	Ano4
168	Gpr155
169	Ifngr2
170	Tuba1b
171	Msra
172	Tmem232
173	Tom1l1
174	Sema5a
175	Gria1
176	Scube2
177	Cyyr1
178	Card11
179	Upf3a
180	Kcnh7
181	Skp1a
182	Tspan18
183	Otogl
184	St8sia4
185	Pacsin1
186	Vcan
187	Magi2
188	Sncg
189	Celf2
190	Wdpcp
191	Naaladl2
192	Mob3b
193	Baiap2l2
194	Grk4
195	Pgm2l1
196	Rims2
197	Ap2m1
198	Rims1
199	Prkag2
200	Rab11a
201	Stard13
202	Cdh13
203	Cbr4
204	Cdh12
205	Dlgap2
206	Il7
207	Sfrp1
208	Csnk1g1
209	Fth1
210	Nav1
211	Nyap2
212	Epha7
213	Sod1
214	Sidt1
215	Kazn
216	Tbc1d4
217	Thy1
218	Map3k13
219	Tubb2a
220	Msr1
221	Nefh
222	Atp6v0e2
223	Trpc4
224	Zkscan16
225	Ogt
226	Pnma2
227	Bex4
228	Cplx2
229	Terf2ip
230	Ttll7
231	Gna14
232	Gabrb3
233	Egflam
234	Lbr
235	Fubp1
236	Lrfn2
237	Hivep2
238	Dynll1
239	Prkacb
240	Lgi2
241	Stard4
242	Dnm1
243	Ywhab
244	Rapgef6
245	Gng7
246	Padi2
247	Agap1
248	Eml5
249	Cdon
250	Spin1
251	Nsf
252	4930402H24Rik
253	Prdx2
254	Hs3st2
255	2021-09-07
256	Cbx6
257	Acot11
258	Grin2b
259	Tceal7
260	Fhod3
261	Nova1
262	Zfp84
263	Lect2
264	Ptpra
265	Dpysl2
266	Ppfia2
267	Dstn
268	Atp6v0b
269	Fgf12
270	Dgcr2
271	Calb2
272	Unc5d
273	Dnase1
274	Nap1l4
275	Ambra1
276	Tnrc6a
277	Cnih3
278	Rnf130
279	Col19a1
280	Map9
281	Gad2
282	Mamdc2
283	Macrod2
284	Trio
285	Pcdh7
286	Trpc5
287	Aff3
288	Nap1l1
289	Crim1
290	Vstm4
291	Rdx
292	Erc1
293	Ppp3ca
294	Lmna
295	Upp2
296	Svil
297	Ormdl1
298	Fry
299	Fer
300	Galnt2
301	Chrnb3
302	Ctbp2
303	Lypla1
304	Stc1
305	Rpap2
306	Tiam2
307	Plch1
308	Bco2
309	Btnl9
310	Idi1
311	Jmjd1c
312	Grin1
313	Nme5
314	Map2
315	Zfyve9
316	Apbb2
317	Slc1a2
318	Scoc
319	Ankub1
320	Chn2
321	Sgcd
322	Robo2
323	Cdc42se1
324	Rpl15
325	Nr3c1
326	Epb42
327	Pcsk5
328	Prkd1
329	Chsy3
330	Shisa9
331	Xrra1
332	Bex2
333	Sulf2
334	Ccni
335	Matr3
336	Usp9y
337	Ano10
338	Gria2
339	Bmpr2
340	Rpl35
341	Prune2
342	Auts2
343	Nme1
344	Tenm4
345	Serpinb9
346	Sorcs3
347	Gpi1
348	Bcl2l14
349	Ulk2
350	Ubash3b
351	Scgn
352	Ube2g2
353	Lipa
354	D5Ertd579e
355	A830010M20Rik
356	Camk2n1
357	Atp8b4
358	Rgs6
359	Nucks1
360	Rassf4
361	Rere
362	Glcci1
363	Arsg
364	Stmn1
365	Cdh18
366	Dysf
367	Ddx24
368	Timp2
369	Arfip1
370	Nsl1
371	Lyst
372	Hlcs
373	Pcdh9
374	Ccdc125
375	Sla
376	Ablim3
377	Nlrp1b
378	Lmcd1
379	Etfb
380	Acp1
381	Cdhr1
382	Unc5c
383	Scin
384	Map1lc3a
385	Megf11
386	Cacna1b
387	Otud7a
388	Plcl1
389	Syn3
390	Col4a3
391	Med13l
392	Grik3
393	Pus7l
394	Cntn4
395	Ptpre
396	Esr2
397	Filip1l
398	Fnbp1
399	Decr1
400	Rdh11
401	Zmat4
402	Clvs1
403	Eno2
404	Xkr4
405	Ttn
406	Sez6l2
407	Rplp2
408	Nmnat2
409	Hcn1
410	Raver2
411	Dpm1
412	Zfp248
413	Tctex1d1
414	Rap1gap2
415	Micall2
416	Itga9
417	Mgat5b
418	Mlf1
419	Serp1
420	Lipg
421	Sec62
422	Elavl3
423	Chl1
424	Srrm4
425	Slc35e3
426	Tead1
427	Dapl1
428	Slc26a3
429	Pabpn1
430	Zbtb8os
431	Atrnl1
432	Srgap2
433	Tsc22d1
434	Nucb2
435	Igsf5
436	Dync1i1
437	Cacnb2
438	Gpsm2
439	P4ha3
440	Tmem50b
441	Usp10
442	Chrna6
443	Mgst3
444	Tenm2
445	Pnma1
446	Snrnp70
447	Prmt2
448	Iqca
449	Tchp
450	Amotl1
451	Rora
452	Nme3
453	Bcl2l2
454	Noxa1
455	Gmcl1
456	Cntnap5a
457	Magi3
458	Samd5
459	Gng4
460	Qprt
461	Ccdc65
462	Pigc
463	Mtus2
464	Ak9
465	Pcdh11x
466	Cftr
467	Osbpl5
468	Rnf157
469	Hs6st3
470	Tube1
471	Cacna1a
472	Cbr3
473	Klhdc10
474	Micu1
475	Gm960
476	Zfp518a
477	Fbn1
478	Ston2
479	Ntrk2
480	Il15
481	Lrba
482	Lrrc6
483	Ctnna2
484	Egln3
485	Nfia
486	Susd1
487	Prkrip1
488	Ak5
489	Csmd2
490	Rbms3
491	Rspo3
492	S100z
493	Atp2c1
494	Strc
495	Rpl10
496	Rfk
497	Prelid2
498	Rmdn1
499	Zscan18
500	Rasgrf1
501	Armc2
502	Apba2
503	Katnbl1
504	Dclk1
505	Ctnnd2
506	Rarres1
507	Glce
508	Pisd
509	Atp8a1
510	Scp2
511	Aldh8a1
512	Rgs7
513	Palld
514	Adra1a
515	Asnsd1
516	Chrm5
517	Lyrm2
518	Adcy8
519	Ptch2
520	Zfand3
521	Greb1
522	Prkar1b
523	Zc3h11a
524	Nktr
525	Shisa6
526	R3hdm1
527	Golm1
528	Myo16
529	Pex5l
530	Eya2
531	Lsamp
532	Rps28
533	Herc1
534	Mpdz
535	Rgs12
536	Crlf1
537	Ptprt
538	Hunk
539	Il3ra
540	Lrrc36
541	H1fx
542	Mlxipl
543	Nalcn
544	St3gal3
545	Ccnb1ip1
546	Mesp1
547	Adk
548	Map3k9
549	Carhsp1
550	Parp8
551	Anks1b
552	Asic2
553	Pin1
554	Dennd5b
555	Cdk6
556	D430041D05Rik
557	Sntg2
558	Ccpg1
559	Nqo2
560	Glb1l3
561	Apex2
562	Slc51a
563	Rpl7a
564	Akap6
565	Pde2a
566	S100a6
567	Mast4
568	Mbnl2
569	Supt3
570	Lypd1
571	Fabp7
572	Shank1
573	Gpc5
574	Stag1
575	Tmx2
576	Spesp1
577	Caln1
578	Smg6
579	Qrich2
580	Ahcyl2
581	Slc13a3
582	2021-03-04
583	Fmnl2
584	Itfg1
585	Grik2
586	Zcchc18
587	Gdpd5
588	Zwint
589	Pamr1
590	P2ry14
591	Phpt1
592	Hhip
593	Ephb1
594	Exoc4
595	Ggact
596	Zfp799
597	Usp29
598	Gria4
599	Scube1
600	Usp49
601	Epha6
602	Mkx
603	Stmn3
604	Ccser1
605	Gm1043
606	Sos1
607	Scn8a
608	Smg1
609	Synj2bp
610	Tcf12
611	Rps15
612	Tmem178b
613	Ctsl
614	Trim13
615	Celf3
616	Pilra
617	Kcnb1
618	Arhgap18
619	Znrf2
620	Pid1
621	Wdr27
622	Ddo
623	Mllt3
624	Fchsd2
625	Sumf1
626	Bckdha
627	Ldoc1
628	Me3
629	4930447C04Rik
630	Zfp512
631	Letm2
632	Gpr45
633	Myl12b
634	Tmem110
635	Thtpa
636	Arih1
637	Abhd15
638	Myl12a
639	Dcxr
640	Pi4ka
641	Irak1bp1
642	Sgip1
643	Vangl1
644	Zc3h12b
645	Kcnip3
646	Tns3
647	Zfp612
648	Zmym4
649	Kcnq1
650	Strn3
651	Gstk1
652	Epb41l4b
653	Strada
654	Zfp182
655	Apc
656	Gpr12
657	Eif4g3
658	Efhc1
659	Dpy19l4
660	Zfp697
661	Fndc9
662	Angptl2
663	Fam89b
664	Prex1
665	Chdh
666	Col23a1
667	Cdk11b
668	Slc6a6
669	Dse
670	Zfp654
671	Sema6a
672	Kcna1
673	Cnbd2
674	Rspo4
675	Pak3
676	Fgf1
677	Cflar
678	Rhbdl2
679	Mttp
680	Camkv
681	Oprk1
682	Cacna1g
683	Epo
684	Fut9
685	Abhd16a
686	Pm20d1
687	Spag5
688	Pcyt2
689	Ccl25
690	Tnrc6b
691	Nav2
692	Adarb1
693	Pdzd4
694	Mtif2
695	Litaf
696	Mrps10
697	Ddb2
698	Ttc19
699	Nfasc
700	Alk
701	Pla2g4e
702	Timp4
703	Zfp647
704	Lrrc29
705	Negr1
706	Snx21
707	Ctnna3
708	Tmem216
709	Rps12
710	Ankmy1
711	Cpne1
712	Ddr1
713	Nfatc2ip
714	Vstm2a
715	Glt8d1
716	Cdh4
717	Igf2bp3
718	Specc1l
719	Wbp2nl
720	Amy1
721	Lrrtm3
722	Slc16a11
723	Tnrc6c
724	Ano3
725	Tmem117
726	Necab1
727	Thap3
728	Sntg1
729	Jph4
730	Zkscan3
731	Fam49b
732	Nsun7
733	Tmem154
734	Chka
735	Lama1
736	Nrcam
737	Kcnj3
738	Chga
739	Snrnp48
740	Acap1
741	Senp8
742	Abca9
743	Orc6
744	Xkr9
745	Gdnf
746	Bbs5
747	Zfp157
748	Aknad1
749	Eva1c
750	Lgmn
751	Htr1f
752	Kif7
753	Usp39
754	Rcbtb1
755	Slc25a29
756	Rab27a
757	Grm1
758	Fkbp5
759	Zgpat
760	Iqgap1
761	Mast2
762	Dcc
763	Mzt2
764	Trim35
765	Lysmd4
766	Iqsec1
767	Stard5
768	Tmem243
769	Fyco1
770	Cntn3
771	Dcun1d3
772	Memo1
773	Srgap1
774	Slc24a3
775	Glrx2
776	Las1l
777	Kdm5c
778	Pced1b
779	Mrpl38
780	Bclaf1
781	Hsd17b14
782	Utp23
783	Gcgr
784	Ankrd13b
785	Mblac2
786	Hdac7
787	Invs
788	Mgat4b
789	Thrb
790	Rtl1
791	Mpp7
792	Adcy2
793	Galnt13
794	Rpp21
795	Cdkl3
796	Smad7
797	Ocrl
798	Kcna6
799	Pex13
800	Pitpna
801	Clk1
802	Gtf3a
803	Kcnk2
804	Hecw1
805	Diablo
806	Flrt1
807	Ccr9
808	Atp1a3
809	Sox15
810	Inpp5j
811	Ralgapa1
812	Tmem91
813	Wsb1
814	Ptprb
815	Mavs
816	Rnf25
817	Pex11b
818	Strip2
819	Abhd17b
820	Lpxn
821	Slc35g1
822	Kcnd2
823	Timm23
824	Ankdd1a
825	Tmem189
826	Fntb
827	Tuba1c
828	Araf
829	Sarnp
830	Snx12
831	Tmem234
832	Abtb2
833	Lrrc4c
834	Nell1
835	Sycp2
836	Tia1
837	Rabgef1
838	Osbpl6
839	Usp50
840	Tmed9
841	Runx1
842	Rabl6
843	Ppp3cc
844	Impact
845	Chrm2
846	Spi1
847	Agrp
848	Dchs1
849	Manf
850	Apcdd1
851	Cdh10
852	Syndig1
853	Ece2
854	Chchd7
855	Setd4
856	Lrrc1
857	Luzp2
858	Lyn
859	Lztfl1
860	Atraid
861	Spsb4
862	Arglu1
863	Pi4k2b
864	Axin1
865	Atn1
866	Dlat
867	Churc1
868	Apobec4
869	Clec14a
870	Arfgap1
871	Sync
872	Crb1
873	Sec24a
874	Cntnap2
875	Ttc4
876	Zfp1
877	Ppm1e
878	Zfp385b
879	Trmt1l
880	Gnl3l
881	Loxl2
882	Plekha1
883	Emc10
884	Il1rapl2
885	Nsd1
886	Hnrnph1
887	Clpp
888	Slc45a1
889	Pdgfd
890	Tango2
891	Dip2c
892	Csf2ra
893	Dusp12
894	Tmcc3
895	Pdss1
896	D3Ertd751e
897	Prickle1
898	Hjurp
899	Flrt3
900	Adamtsl1
901	Eaf2
902	Sh3rf1
903	Zfp566
904	Atf2
905	Cnnm3
906	Lrp8
907	Lrrc4
908	Srr
909	Desi2
910	Cmip
911	Rab30
912	Clk4
913	Pnpla1
914	Ankrd12
915	Rp9
916	Prpf4b
917	Abcg1
918	Rabgap1
919	Ndufv2
920	Ntn1
921	Optn
922	Ccdc58
923	Man2a1
924	Brinp3
925	Lrp2bp
926	Ankrd24
927	Ucma
928	Oxa1l
929	Krit1
930	Slc41a3
931	Mapkapk5
932	Kif13a
933	Spock3
934	Dmxl1
935	Rnf8
936	Etnk2
937	Svop
938	Desi1
939	Cherp
940	Mmp16
941	Pdpr
942	A830018L16Rik
943	Rasgrp1
944	Hcar1
945	Coro6
946	Resp18
947	Tmem126a
948	Rit2
949	Odf2
950	Vgf
951	Slc2a3
952	Tmcc1
953	Nfyc
954	Dpy19l2
955	Rbfa
956	Map4k3
957	Ube2w
958	Map2k7
959	Slc2a13
960	Prss23
961	Psmd9
962	Arhgap23
963	Atg16l2
964	Uchl3
965	Macrod1
966	Ceacam19
967	Dpy19l1
968	Jakmip3
969	Tial1
970	Sipa1l1
971	Lrrc8d
972	Arhgap39
973	Gm525
974	Prrt2
975	Ilf2
976	Tulp3
977	Rpl27
978	Zfp560
979	Rad17
980	Preb
981	Exph5
982	Rbm4b
983	Gapvd1
984	Lrrc8c
985	Als2
986	Pkdcc
987	Adam7
988	Syt15
989	Sltm
990	Shisa3
991	Psma3
992	Phactr4
993	Egfr
994	Ddhd2
995	Mical3
996	Zhx1 0.02312
997	Wdr33
998	Abcb7
999	Zbed5
1000	Stx5a
1001	Zfp266
1002	Wscd2
1003	Porcn
1004	Camk2d
1005	Pole2
1006	Galnt11
1007	2021-03-11
1008	Ndrg4
1009	Eef1a1
1010	Tmem235
1011	Dtnb
1012	Rrnad1
1013	Prpf40a
1014	Jakmip1
1015	Slc16a2
1016	Npm2
1017	4833420G17Rik
1018	Ptpn9
1019	Fam168a
1020	Frmd5
1021	Tcf4
1022	Atp2b3
1023	Vti1b
1024	Polb
1025	Zdhhc18
1026	Tro
1027	Cul9
1028	Rspry1
1029	Coq5
1030	Kcnip4
1031	Lrrc8b
1032	Spag9
1033	Phf20l1
1034	Epha5
1035	Xpo7
1036	Copg2
1037	Drg1
1038	Ntrk3
1039	Spred1
1040	Zmiz1
1041	Gnal
1042	Pde9a
1043	Plekhm2
1044	Zdhhc11
1045	Wnk3
1046	Crebzf
1047	Stk38
1048	Gpm6b
1049	Syn2
1050	Ddx55
1051	Lypd5
1052	Parg
1053	Gpc6
1054	Ankrd55
1055	Zfp536
1056	Nckap5
1057	Ccnt1
1058	Sf3b1
1059	Zbtb11
1060	Slc50a1
1061	Tnks
1062	Timm9
1063	Xylt1
1064	Cnot6
1065	Mad1l1
1066	Dnajc1
1067	Lrrc8a
1068	Fam120c
1069	Upp1
1070	Zfp398
1071	Papola
1072	Pgam5
1073	Ncam2
1074	Rims4
1075	Fn1
1076	Zfp82
1077	Nob1
1078	Ptprn
1079	Mmaa
1080	Atp6v1e2
1081	Bmper
1082	Ermard
1083	Tmem161b
1084	Usp37
1085	Ckap2
1086	Adam28
1087	Cpe
1088	Synpr
1089	Grin3a
1090	Srsf7
1091	Ptn
1092	Ddx47
1093	B3galt2
1094	Scn9a
1095	Klhl10
1096	Msi2
1097	Eif4g1
1098	Mapk8ip1
1099	Dock7
1100	Ube2q2
1101	Dner
1102	Rab3b
1103	Obscn
1104	Nmral1
1105	Plaa
1106	Akap8
1107	Chgb
1108	Dzank1
1109	Bend6
1110	St3gal5
1111	Slc6a1
1112	Atad2b
1113	Pcbd1
1114	Shb
1115	Gbe1
1116	Klk10
1117	Srsf1
1118	Ttc3
1119	Ppargc1a
1120	Dock10
1121	Ndufs4
1122	Zp3
1123	Wnt8a
1124	Igsf11
1125	Ccnl2
1126	Phactr3
1127	Fnip1
1128	Cps1
1129	Emc1
1130	Cdc37l1
1131	Ly6h
1132	Zmynd8
1133	Havcr2
1134	Dgkh
1135	Trpm7
1136	Scimp
1137	Ddx17
1138	Arfgef2
1139	Mat2a
1140	Raly
1141	Ccnt2
1142	Sipa1l3
1143	Fbxl7
1144	Cox7b
1145	Ephb2
1146	Lrpap1
1147	Klhl1
1148	Klhl7
1149	Fmo5
1150	Disp2
1151	Dnmt3a
1152	Ssh2
1153	Asxl2
1154	Gpatch8
1155	Fam193a
1156	Afmid
1157	Klf13
1158	Ddx50
1159	Cyld
1160	Srsf11
1161	Emc8
1162	Sobp
1163	Timmdc1
1164	Pdgfa
1165	Grip1
1166	1700016K19Rik
1167	Hivep3
1168	Eif2ak2
1169	Cnot4
1170	Adcy10
1171	Itch
1172	Vsnl1
1173	Cdk12
1174	Bscl2
1175	Glrb
1176	Tfap2b
1177	Kbtbd6
1178	Rgs7bp
1179	Slc38a2
1180	Cpvl
1181	Prr14
1182	Spop
1183	Tmem150c
1184	C1ql3
1185	Eif2b1
1186	Dpp10
1187	Mycbp2
1188	Cldn16
1189	Amz1
1190	Nav3
1191	Arhgef18
1192	Zfp280c
1193	Arhgap5
1194	Snai3
1195	Fam184a
1196	Rnf144b
1197	Man1c1
1198	Usp9x
1199	Capn15
1200	Gon4l
1201	Nckap1
1202	Usp45
1203	Cspp1
1204	Tacc1
1205	Haus3
1206	2021-03-01
1207	Ryr2
1208	Atp2b2
1209	Etv4
1210	Dhx30
1211	Psme4
1212	Mycbp
1213	Chst1
1214	Slc25a24
1215	Rnf152
1216	Cav3
1217	Map2k1
1218	Snap25
1219	Adora1
1220	Pard3
1221	Eif3c
1222	Klhl32
1223	Znrf1
1224	Naa10
1225	Fbl
1226	Iffo1
1227	Ankrd23
1228	Itm2c
1229	Rimklb
1230	Phf21a
1231	Erc2
1232	Snx15
1233	Abcb1a
1234	Myef2
1235	Ckb
1236	B3gnt5
1237	Rbm14
1238	Myl6b
1239	Scg5
1240	Adcy9
1241	Ap3s2
1242	Mrps18a
1243	Xylb
1244	Ube2d2b
1245	Gp6
1246	Trp53tg5
1247	Efna5
1248	Pnisr
1249	Asap1
1250	Tnpo1
1251	Vps13b
1252	Pam
1253	Tecr
1254	Pdia2
1255	Tnik
1256	Akt3
1257	Slc27a5
1258	Oxct1
1259	Tgfbi
1260	Nmt2
1261	Cstf3
1262	Gtf3c2
1263	Ccar1
1264	Cacna1d
1265	B3gnt4
1266	Ebf3
1267	Eif4e1b
1268	Dennd1a
1269	Zfp692
1270	Sumo1
1271	Ypel4
1272	Hspa8
1273	Pafah1b1
1274	Ptprs
1275	Camta1
1276	Mapk10

## Sheet: Granule_Cell
Rank	Feature
1	Ralyl
2	Tiam1
3	Fgf14
4	Fstl5
5	Malat1
6	Pcdh9
7	Nrxn3
8	Adgrb3
9	Tenm1
10	Pde4dip
11	Astn2
12	Kcnd2
13	Dnm3
14	Ank2
15	Rbfox3
16	Cdh18
17	Pde4d
18	Msra
19	Gm20388
20	Ptprd
21	Lhfp
22	Meg3
23	Lsamp
24	Macf1
25	Scn2a1
26	Inadl
27	Magi1
28	Cadps2
29	Gm38112
30	Mtcl1
31	Luc7l2
32	Map1b
33	Ctnna3
34	Lrrc4c
35	Cux1
36	Itm2b
37	Dlgap1
38	Kirrel3
39	Specc1
40	Fus
41	Nrg3
42	Pde1a
43	Cadm1
44	Gm21092
45	Gm26804
46	Srrm2
47	Susd6
48	Nptn
49	Mllt4
50	Cdh8
51	Kazn
52	Celf1
53	Rbm25
54	Mir124a-1hg
55	Akap9
56	Calm2
57	Srrm3
58	Cacna1e
59	Gm26848
60	PISD
61	Nedd4
62	Whsc1l1
63	AI314180
64	Zcchc11
65	Wbscr17
66	Gm15800
67	Rsrp1
68	Meis1
69	2410089E03Rik
70	Fgfr2
71	Ftx
72	Brd4
73	Foxn3
74	Slc4a4
75	Lncpint
76	Tmem266
77	Ppp1r12b
78	A930015D03Rik
79	Gm2694
80	Gm26835
81	Gm42912
82	Tmem108
83	5330434G04Rik
84	Selm
85	Ktn1
86	Gm28376
87	Fam63b
88	Neurl1a
89	Ankhd1
90	Olfm3
91	Mapre2
92	Kcnip4
93	Car10
94	Gm2163
95	Pla2g3
96	Epo
97	H3f3b
98	Atp5o
99	Kcnq1ot1
100	Gm26904
101	C130071C03Rik
102	Calm1
103	3632451O06Rik
104	Dync1i2
105	Airn
106	Jmjd1c
107	Thtpa
108	Rbm33
109	Gm43713
110	Gm42418
111	Cdc42
112	Large
113	Ubb
114	Wapl
115	Gm10684
116	Mettl23
117	Gm26694
118	Dock4
119	Ptprj
120	6430573F11Rik
121	Strbp
122	Gm15563
123	Lin7a
124	Gm16599
125	3110021N24Rik
126	Zcchc18
127	Syt1
128	Diaph2
129	Pak7
130	Gm26733
131	2310035C23Rik
132	Nlgn1
133	Nkain2
134	Ntrk3
135	Otud7a
136	RP24-274B19.1
137	Gm16183
138	Ewsr1
139	Srrm1
140	Arfgef3
141	Kif5c
142	Ntn4
143	Gm21992
144	Abhd18
145	Glp2r
146	Arhgap10
147	Tmem57
148	Csnk1g1
149	Chd9
150	Gm36975
151	Tcaf1
152	Foxp1
153	Gm14211
154	5031425E22Rik
155	Rsrc2
156	Pde4b
157	Gpm6a
158	Gm3764
159	Snhg11
160	Gm13944
161	Ggact
162	Abhd16a
163	A930011G23Rik
164	Grin1
165	Xist
166	Ano3
167	Gm26518
168	4930578G10Rik
169	Epha3
170	Atp8a2
171	Fam178a
172	H3f3a
173	Gm42439
174	Btbd3
175	Dpp10
176	Gm26699
177	Gm20696
178	Ncald
179	Lingo2
180	Il1rapl1
181	Pcmt1
182	Lrrtm3
183	Myrip
184	Gbas
185	Vwc2
186	Ephb2
187	Adamts10
188	Slc16a11
189	Cemip
190	Arhgap29
191	Gm37240
192	Rapgef4os1
193	Nova1
194	Crym
195	9130011E15Rik
196	Snrpn
197	Gm12394
198	Prnp
199	Spidr
200	Ccdc175
201	Aifm3
202	Park2
203	Cntn1
204	Negr1
205	Nrd1
206	Rapgef6
207	Pitpnc1
208	Pde1c
209	Sec31b
210	Adgrl1
211	Clvs2
212	Mamld1
213	Cntn6
214	Sarnp
215	Stxbp5l
216	D430041D05Rik
217	Slmo1
218	Hsp90aa1
219	Fgf12
220	Nav2
221	Gm20642
222	Fntb
223	Dgcr2
224	Aff3
225	Atp5b
226	Arid1b
227	Whsc1
228	Hnrnpu
229	Ppfia4
230	Zfp950
231	Eif1
232	Adgrl3
233	Pacsin1
234	Cntnap2
235	Kank2
236	Plcxd3
237	Slc24a5
238	Pcnxl2
239	Ptgr1
240	Zscan26
241	Gm19710
242	Usp29
243	Iqsec3
244	Fndc9
245	Kcnb2
246	Marcksl1
247	Sgcz
248	Ece1
249	RP23-32A8.5
250	2610037D02Rik
251	Nedd4l
252	Pde10a
253	4933406I18Rik
254	RP23-54G8.4
255	Nrg3os
256	Cbx6
257	Daam2
258	Hpcal4
259	Pcnx
260	Atn1
261	Atp2b3
262	Fgd4
263	Dok6
264	Adamts16
265	Ctbp2
266	Upk3b
267	Asb3
268	Htr1f
269	St6galnac3
270	mt-Co1
271	Kcnip3
272	Igf2bp3
273	Atp5a1
274	1700024B18Rik
275	Ndst3
276	Cipc
277	Spred2
278	Dnase1
279	Ppp2r5c
280	Mlxipl
281	Chka
282	Mgea5
283	Ap2b1
284	Mal2
285	Epha6
286	Rpl10
287	Tnfrsf25
288	Slc6a7
289	Zranb2
290	Sh3gl3
291	Glcci1
292	Dst
293	Mfsd4
294	Lrrc4
295	Usp10
296	Kcp
297	Clu
298	Soga3
299	Bmper
300	Galnt12
301	Suv420h1
302	Tcte2
303	Nisch
304	Gm20732
305	Cabp1
306	Tube1
307	Rnf112
308	Gm28198
309	Gm10563
310	Stard5
311	Rtn4
312	Pde5a
313	Ccnjl
314	Serinc2
315	Pxylp1
316	Adrbk2
317	St3gal5
318	Mcc
319	Rgs12
320	Ptk2b
321	Ube3a
322	Hivep2
323	Vamp2
324	Upf3a
325	Dcaf8
326	Lrrc16a
327	Map7
328	Kcnh7
329	Tmem126a
330	Nsl1
331	Pigc
332	Kcnc3
333	Peg10
334	Erdr1
335	Ubap2l
336	B3galt1
337	Ino80dos
338	Tmtc4
339	Colgalt2
340	Hddc2
341	Strc
342	Gabra6
343	Kcnk10
344	Rgs11
345	Ccni
346	Dnajc19
347	Prrt2
348	Zfp869
349	Rasgef1c
350	Xrra1
351	1700020I14Rik
352	BC005561
353	Anp32a
354	Tceal7
355	Dkk3
356	Slc9b2
357	Zc3h11a
358	Trps1
359	Commd1
360	Nme3
361	Erc1
362	Gm26798
363	Hacl1
364	Rgn
365	Emsy
366	Ttyh2
367	Rpl15
368	Il3ra
369	Trim9
370	Odf2
371	Sh3pxd2b
372	Ttbk2
373	3110056K07Rik
374	Hnrnpa3
375	Bsn
376	4930473D10Rik
377	Gm27016
378	Wasl
379	Zbed5
380	Galnt2
381	Cobl
382	Galnt5
383	Rnf8
384	D8Ertd82e
385	Zhx1
386	Gm11817
387	Ywhaq
388	Epb42
389	Pilra
390	Galnt13
391	Gm26836
392	Caps2
393	Gm11149
394	2021-09-09
395	Gm15478
396	mt-Co3
397	Ppp2r4
398	6530403H02Rik
399	Auts2
400	Araf
401	Ranbp2
402	Atp5f1
403	Ncoa6
404	Pdzd4
405	Triqk
406	Prkcb
407	Arfip1
408	Ptma
409	Lrch1
410	Pus7l
411	Plekhg5
412	Rnf43
413	Ccdc88b
414	Cyp4v3
415	Cntn4
416	Slc26a5
417	Rnf144a
418	Cpvl
419	Rfwd2
420	Clstn2
421	Gm26724
422	Col13a1
423	Glce
424	Smg1
425	Crlf1
426	Gfpt2
427	Rab26
428	Tgfbr1
429	Gm15577
430	Gm15520
431	Zfp566
432	Cep112
433	Srsf5
434	Nrg1
435	Rps7
436	Lysmd4
437	Tuba1c
438	Ctage5
439	Gm12353
440	Gm3294
441	Atp5l
442	Xrcc5
443	Gm11659
444	Agt
445	Rit2
446	Cdh10
447	Rpl11
448	AY036118
449	Slc9a9
450	2810403A07Rik
451	2610035D17Rik
452	Upp1
453	Zfp618
454	Rpl7a
455	Med15
456	Chst8
457	Myl6b
458	Eif2ak2
459	Lurap1l
460	Fau
461	Fdps
462	Zfp933
463	Nrxn1
464	Cbr4
465	Prkce
466	Basp1
467	B630005N14Rik
468	Mak
469	Atpif1
470	Rpl30
471	1110037F02Rik
472	Plxdc2
473	Lrrfip2
474	Cdk14
475	Trim62
476	Zmiz1
477	Kdm7a
478	Stmn2
479	Ptchd4
480	Gm26816
481	Ubn2
482	Gm38393
483	Scube2
484	Rcn1
485	Tenm2
486	Raly
487	Runx1t1
488	Gatsl2
489	Gm12027
490	Rps6ka1
491	Psma1
492	Ccdc65
493	Uty
494	Srrm4os
495	Zc3h13
496	Zc3h15
497	Brip1os
498	Cox7c
499	Tgfbr3
500	Pabpn1
501	Rpl37a
502	Frem1
503	Gm26916
504	Cdhr3
505	Tmem132cos
506	Dcxr
507	Fbxo2
508	Gpr135
509	Spats2l
510	Klhl5
511	P4ha3
512	Ankub1
513	1600010M07Rik
514	Slc43a2
515	Med13l
516	Inpp4b
517	Rps12
518	Hs6st3
519	Sntg1
520	Mgst2
521	Zkscan16
522	Zscan18
523	Ptms
524	Rpl9
525	Clip4
526	Psd3
527	Msr1
528	Vprbp
529	Rimklb
530	Rps21
531	Skp1a
532	4732471J01Rik
533	Fnip1
534	Pgam2
535	Ube2g2
536	Rpap2
537	9030624J02Rik
538	A330008L17Rik
539	Sms
540	Uqcrh
541	Anxa11
542	Strada
543	Churc1
544	Tmc2
545	Atf1
546	Il7
547	Lnp
548	Terf2ip
549	RP24-127M20.8
550	Rbfox1
551	Eif2s3y
552	Hmgb1
553	Ambra1
554	Rab11a
555	Zfp532
556	Gm26745
557	Marf1
558	Slc2a13
559	Scn3a
560	Rassf4
561	Ccpg1
562	Nxn
563	Naca
564	Fam134c
565	Hist2h4
566	Begain
567	Gm26854
568	Boc
569	Lrfn2
570	Epha4
571	Arhgdig
572	Bre
573	Scp2
574	Psmg4
575	Gm13919
576	Nin
577	Papd5
578	Sfmbt2
579	Fam135b
580	Chrnb3
581	Slf1
582	Bcl6
583	Zc3h12b
584	Wscd2
585	Pisd
586	Rps28
587	Ppp1r3e
588	Obscn
589	Fggy
590	Gm15614
591	4921534H16Rik
592	Rapgef5
593	Stag3
594	Ppp1r16b
595	Ccdc186
596	Efna5
597	Doc2a
598	Wbp2nl
599	Zpbp
600	Zfp647
601	Bcl2l14
602	Supt20
603	Mirg
604	Snhg20
605	Mtss1
606	Glis1
607	Meis2
608	Rpl37
609	Ankrd6
610	Smek1
611	Gm32250
612	Arsj
613	Utp23
614	H1fx
615	Kantr
616	Fabp7
617	S100a6
618	Dse
619	Trhde
620	Pla2r1
621	Prrt1
622	Nsg2
623	Vstm2b
624	Zscan30
625	Ccdc64
626	Ctdspl
627	Col27a1
628	Gltscr1l
629	Duox1
630	E130102H24Rik
631	Atp5c1
632	Lamb1
633	Bid
634	Slc36a1
635	Hsp90ab1
636	Grcc10
637	Papd4
638	Gm9843
639	Gm3448
640	mt-Atp6
641	Cald1
642	Lurap1
643	Fam13a
644	Pcsk2
645	Ntng1
646	Galnt18
647	Rpl9-ps6
648	Fip1l1
649	Zfp949
650	Hebp2
651	Rasgrp1
652	Rps15
653	Rab3ip
654	Myl12a
655	Rab15
656	RP23-430B14.2
657	Gm15723
658	Rplp2
659	Gm26551
660	Nebl
661	Plekhd1
662	Serpinb9
663	Ube2w
664	Amd1
665	Tmem2
666	Rpl41
667	Tnik
668	Grid2
669	Rps27a
670	Sh3pxd2a
671	Alox5
672	Gtf3a
673	Dfna5
674	Gm7854
675	A330015K06Rik
676	Ddx26b
677	Usp44
678	Lipa
679	Sync
680	AI481877
681	Tarsl2
682	Ube2d2b
683	Adamts5
684	Prepl
685	Disp1
686	Fam73a
687	BC034090
688	Trim13
689	Zfp512b
690	Cox6c
691	Wdr27
692	Nucb2
693	Epb41l5
694	Thap3
695	Lima1
696	Hacd1
697	Pla2g4e
698	Ppp1cc
699	Gria2
700	Gm26954
701	Micu1
702	Gm26749
703	Skap2
704	Spesp1
705	Gm42477
706	Myo5c
707	Cacnb4
708	Sfrp1
709	mt-Co2
710	Cacnb2
711	Usf3
712	Brinp1
713	Mt1
714	Lypla1
715	Pts
716	Hacd3
717	Scn4b
718	Glra2
719	Spaca6
720	Cecr2
721	Sdccag3
722	Epb41l4b
723	Celf2
724	Gm28375
725	Dpm1
726	Zfp82
727	Fgf13
728	Rpl27
729	AI854517
730	Raver2
731	Rps13
732	Kcnk9
733	Rpl3
734	Gm26561
735	Heatr4
736	Glb1l3
737	Nol4l
738	Pgk1
739	Spon2
740	Lrp2bp
741	Mapkapk5
742	Gng4
743	Ptprb
744	Avl9
745	Clhc1
746	1700084C06Rik
747	Npm2
748	Mob3b
749	Tmem132c
750	Tubb2a
751	Nav3
752	Vsig10
753	Rpl12
754	Bend7
755	5031415H12Rik
756	Atp5j
757	Atp5j2
758	Itga9
759	Eif3l
760	Dazap1
761	Zfp740
762	Ppa1
763	Tmeff2
764	Cox17
765	Dock9
766	Igf2bp2
767	Msantd2
768	Usp9y
769	Gm26936
770	Cfap36
771	Srsf10
772	Gm43376
773	Gria4
774	Gm26917
775	Chrna6
776	Cdk11b
777	Cep295
778	1700030F04Rik
779	Map2k7
780	Rpl35
781	Man2c1os
782	Gm28960
783	Krt222
784	D630045J12Rik
785	Ankmy1
786	Aptx
787	Zp2
788	Cirbp
789	Hdac9
790	Cacna1c
791	Rbm39
792	Heg1
793	Serp1
794	E130308A19Rik
795	Pvrl3
796	Matr3
797	Grin2a
798	Gpld1
799	Golga7b
800	1700024B05Rik
801	A230046K03Rik
802	Tpm1
803	BC029214
804	Sf1
805	Srpr
806	Acot11
807	Bex4
808	Kcnrg
809	Larp1b
810	Tmem55b
811	Tmem132b
812	Ssbp2
813	2021-09-07
814	Sepw1
815	Sphkap
816	Ccz1
817	Asnsd1
818	Ept1
819	Lyrm2
820	Mum1
821	Smim4
822	Rgl1
823	Crb1
824	Sncaip
825	Tmem50b
826	Cacna1a
827	Ano10
828	Gm13052
829	Ckap2
830	Rpl18
831	Slc36a4
832	Npffr1
833	Cdr2
834	Aknad1
835	Atp5g1
836	Cnih3
837	Zfp90
838	Rbx1
839	Ccdc50
840	Gm960
841	Ric1
842	1110034G24Rik
843	Zwint
844	Tmem55a
845	Pnma1
846	Shtn1
847	Selo
848	Rpl5
849	Nucks1
850	U2af1
851	Fam193b
852	Slc35f4
853	Gpsm2
854	Ccl25
855	Rpl13a
856	Hacd2
857	Gm21798
858	Ankrd23
859	Clvs1
860	BC030336
861	Bcl2l2
862	Selk
863	Tchp
864	Nr3c1
865	Gm15952
866	Zbtb18
867	Csmd3
868	Gm28539
869	Antxr1
870	Rps23
871	Phpt1
872	Khdrbs3
873	Faap20
874	Aff2
875	Apex2
876	Ccm2l
877	Vsx1
878	4933413L06Rik
879	Best3
880	Rfc3
881	Ppp1r1c
882	Gm21954
883	Wdpcp
884	Srp14
885	Cystm1
886	Mff
887	Abhd15
888	Katnbl1
889	Kcnk1
890	Rpl18a
891	Cdc25b
892	Gm15337
893	Zfp961
894	Zfp704
895	Atp5g3
896	E530001K10Rik
897	Prosc
898	Gpr155
899	Zfp182
900	Apold1
901	Shfm1
902	Yaf2
903	Tusc3
904	Tmed2
905	Rpl6
906	Cnksr3
907	Smek2
908	Rbm14
909	Rpl24
910	Naa10
911	Camk2n1
912	Tmsb4x
913	Fbxo38
914	Zfp612
915	Pebp1
916	Pnmal2
917	Irak1bp1
918	1110008F13Rik
919	6530409C15Rik
920	Rpl14
921	Sf3b6
922	Gm27032
923	Cacna2d1
924	Shroom3
925	Hsd17b14
926	Atp5d
927	Cdh12
928	Anks6
929	Thumpd2
930	Ndrg3
931	Prkrip1
932	Synj2bp
933	Tiam2
934	Cdh20
935	Mt3
936	Ywhab
937	Snca
938	Vps53
939	Rps15a
940	Specc1l
941	Gm10250
942	Reck
943	Tmx2
944	D230017M19Rik
945	1600020E01Rik
946	Kiz
947	Rapgef4
948	Sned1
949	Brinp3
950	Ttll7
951	Prkacb
952	Btf3
953	Gnb2
954	Tssc1
955	2610008E11Rik
956	Eif4a2
957	Tuba1b
958	Myo1d
959	Smim10l1
960	Kat6b
961	Dstn
962	Tom1l1
963	Pam
964	Rps24
965	Noxa1
966	Polr2l
967	Ifitm10
968	Aldh1a2
969	Dpy19l1
970	Elmo2
971	Gm26909
972	Cblb
973	Rsf1os1
974	Rpl35a
975	Nme1
976	Lage3
977	Tbc1d5
978	Gm26782
979	Pld3
980	Epb41l3
981	Pabpc1
982	Ufd1l
983	Dpysl2
984	Gm12116
985	Nap1l3
986	Rrp1
987	Ntm
988	Rubcn
989	Gm26691
990	Selt
991	Pdia2 0.05094
992	Bzrap1
993	Sfxn1
994	Gm12709
995	Ppfia2
996	Rps2
997	Gm38134
998	Zfp385b
999	Etfb
1000	Map3k7
1001	Kcnn2
1002	Sema3c
1003	Nfe2l2
1004	Usp39
1005	Hdgfrp3
1006	B2m
1007	4930445B16Rik
1008	Crlf3
1009	Mrpl23
1010	Ldah
1011	Mirt1
1012	Gk
1013	Akap12
1014	Eno2
1015	Mdga1
1016	Ctnnbip1
1017	Ska2
1018	Abca5
1019	Gm43989
1020	Rps3a1
1021	Car11
1022	2021-09-15
1023	mt-Nd1
1024	Gm38304
1025	Zswim6
1026	Lrrc29
1027	Maged1
1028	2700097O09Rik
1029	Rassf7
1030	Kbtbd6
1031	Hist1h2be
1032	Ncbp3
1033	Plekha6
1034	Kank1
1035	Eif3j1
1036	Mthfd1l
1037	Echdc2
1038	Ngb
1039	Hpcal1
1040	Rnls
1041	Rpl21
1042	Atp6v0e2
1043	Nup62
1044	Amy1
1045	Fam134b
1046	Plppr2
1047	Fth1
1048	Schip1
1049	A830082K12Rik
1050	Trp53tg5
1051	Robo2
1052	Kif1bp
1053	Bricd5
1054	Krt19
1055	Eno1
1056	Tmem110
1057	Pacsin2
1058	Prune
1059	0610043K17Rik
1060	Cryab
1061	Gnas
1062	Ngfrap1
1063	2700029M09Rik
1064	2900093K20Rik
1065	Ice1
1066	Sox15
1067	Ndufa7
1068	Rps18
1069	Cdon
1070	Setbp1
1071	Carkd
1072	Gm10516
1073	Cox7a1
1074	Chgb
1075	Gm15738
1076	Hhip
1077	Abhd2
1078	Ociad1
1079	Cldn11
1080	Sapcd1
1081	Rpl31
1082	Bex1
1083	Ube4bos1
1084	Cpne1
1085	Rpl28
1086	Gm37494
1087	Cflar
1088	Ddx17
1089	Supt3
1090	AI846148
1091	Atp5h
1092	Dcc
1093	Ero1lb
1094	Bcas3os1
1095	Rps6
1096	Lyg2
1097	Ankar
1098	mt-Nd4
1099	Ubc
1100	Optn
1101	Armc8
1102	2010107E04Rik
1103	Gm16432
1104	Rps14
1105	Agrp
1106	Znrf2
1107	RP24-120F8.4
1108	Scaf1
1109	Evl
1110	Rps19
1111	Rpl38
1112	Sorbs2os
1113	Ttc9b
1114	A430033K04Rik
1115	Tigd2
1116	Rpl29
1117	Ppm1e
1118	Tomm7
1119	mt-Nd2
1120	Ptpra
1121	Gm26658
1122	1810034E14Rik
1123	Rybp
1124	Fam21
1125	Rpl36
1126	Rps8
1127	Cep83
1128	Ica1l
1129	Rps25
1130	Cep85l
1131	Ptk2
1132	Cggbp1
1133	Setd1b
1134	Gga2
1135	Gm26892
1136	2810425M01Rik
1137	C230088H06Rik
1138	Mtus1
1139	Pgap2
1140	Fnbp1
1141	Foxp2
1142	Gm13883
1143	Ldlrad3
1144	Ptch2
1145	Edrf1
1146	Unc5c
1147	Rims1
1148	Gm26905
1149	Eftud1
1150	Nipal3
1151	Ctnnb1
1152	Ndrg4
1153	Jazf1
1154	Rps26
1155	Gm16638
1156	Pou2f1
1157	Jund
1158	Elovl5
1159	Ccdc142
1160	Actg1
1161	Arhgap22
1162	Rpl22
1163	Rnf115
1164	1700109H08Rik
1165	Fam19a5
1166	Plcb1
1167	Syt14
1168	Synpr
1169	Zfp706
1170	Mapk4
1171	Rcan2
1172	Zdhhc21
1173	Uqcrb
1174	Nap1l1
1175	Slirp
1176	Rps3
1177	Rpl10a
1178	Sparcl1
1179	Rac1
1180	Cand1
1181	Camk2b
1182	Klhl3
1183	Sqstm1
1184	Vps36
1185	Tbca
1186	Stmn1
1187	Sod1
1188	Ccng2
1189	Itfg1
1190	Pag1
1191	Rbmx
1192	Pgp
1193	Zfyve16
1194	Dynll1
1195	Tle4
1196	Cplx1
1197	Col6a1
1198	Cacna1b
1199	Rpl8
1200	Rps11
1201	Rasa1
1202	Ndufa1
1203	Rpl19
1204	Ttc37
1205	Kdm4c
1206	Pcnt
1207	Nap1l4
1208	Sun1
1209	Tbl1xr1
1210	Unc79
1211	Gpx3
1212	Bex2
1213	Mgat5
1214	Ppm1h
1215	Cdh22
1216	Rps29
1217	Pcp4
1218	Tpt1
1219	Pkm
1220	Thy1
1221	Usp22
1222	Pten
1223	Prdx2
1224	Ldhb
1225	Sncg
1226	Vdac3
1227	Cend1
1228	Fbxw7
1229	Ccser1
1230	Prkag2
1231	Dtnbos
1232	Ywhah
1233	Tmed10
1234	Hnrnpd
1235	Lama5
1236	Ndufa3
1237	Cycs
1238	Dpy19l2
1239	Xylb
1240	Casc4
1241	Cadm2
1242	Folr1
1243	Ndufa4
1244	Zcchc6
1245	Grik2
1246	Garnl3
1247	Atp1b1
1248	Znrf3
1249	Exog
1250	Rhbg
1251	Fbln1
1252	Cst3
1253	Aldoa
1254	Rap1gap2
1255	Rarres2
1256	Ndufb2
1257	Rbp1
1258	Ttr
1259	Anks1b
1260	Gm11808
1261	1500015O10Rik
1262	Prdx5
1263	Ubl5
1264	Igfbp7
1265	Gtf3c2
1266	Ormdl1
1267	Pvalb
1268	Gpi1
1269	Htr2c
1270	Emc1
1271	Serf2

## Sheet: Interneuron_Cell
Rank	Feature
1	Malat1
2	Ank2
3	Nrxn3
4	Gm20388
5	Meg3
6	Macf1
7	Mdga2
8	Adgrb3
9	Wbscr17
10	Snhg11
11	Pde4d
12	Cabp1
13	Kirrel3
14	Plcb1
15	Csmd1
16	Cacna2d3
17	Aff3
18	Tiam1
19	Cntn4
20	Dab1
21	Cntnap5a
22	Snrpn
23	Syn3
24	Psd3
25	Galntl6
26	Vcan
27	Unc5d
28	Hsp90aa1
29	Sntg1
30	Ube3a
31	Erc1
32	Car10
33	Spidr
34	Ralyl
35	Spats2l
36	Sipa1l3
37	Atp8a2
38	Ttbk2
39	Clstn2
40	Phactr2
41	Fam19a2
42	Sec31b
43	Kazn
44	Prnp
45	Sorbs1
46	Upk3b
47	Pla2r1
48	Prkacb
49	B3galt1
50	Exph5
51	Ntm
52	Ccdc91
53	Dnah14
54	Nbea
55	Scgn
56	Fhit
57	Spock1
58	Sipa1l1
59	Gria2
60	Ryr1
61	Spag16
62	Zfp804b
63	Prkcb
64	Lpl
65	Avl9
66	Clu
67	Lrrc4c
68	Hcn1
69	Tnik
70	Strbp
71	Csmd2
72	Agbl4
73	Dkk3
74	Atp1a1
75	Thsd7b
76	Wdpcp
77	Prepl
78	Dlgap1
79	Fhod3
80	Galnt2
81	Cntn1
82	Iqca
83	Zfp869
84	Galnt14
85	Lmcd1
86	Ptprr
87	Ptgr1
88	Hnrnpu
89	Appl2
90	Tctex1d1
91	Tmem232
92	Reln
93	Fgf12
94	Vamp2
95	Supt3
96	Nova1
97	Slc8a1
98	Cdk6
99	Grid2
100	Cpeb4
101	Cdon
102	Ormdl1
103	Map3k13
104	Rbm39
105	Commd1
106	Dner
107	Tcerg1l
108	Ctbp2
109	Tanc1
110	Ptprb
111	Cadps
112	Garnl3
113	Siah3
114	Trio
115	Ttc28
116	Caps2
117	Cdhr3
118	Gria3
119	Basp1
120	Usp9y
121	Lrfn2
122	Atp8b4
123	Lipg
124	Rpap2
125	Fam135b
126	Fer
127	Stxbp5l
128	Upf3a
129	Atp1b1
130	Arhgef10l
131	Arsg
132	Fam89a
133	Ppm1h
134	Dync2li1
135	Ano4
136	Zhx1
137	Kalrn
138	Fstl5
139	Dgkb
140	Med13l
141	Hdac9
142	Phyhipl
143	Map1b
144	Rapgef2
145	Glcci1
146	Cacnb4
147	Tnrc6a
148	2021-09-07
149	Ptprz1
150	A830010M20Rik
151	Kif3a
152	Gng7
153	Rps6ka2
154	Pnma1
155	Fut8
156	Rtn4
157	Stard13
158	Ngb
159	Xrra1
160	Camk2n1
161	Rcan2
162	Antxr1
163	Wsb1
164	Cbr4
165	Dpy19l2
166	Kctd8
167	Dock10
168	Sfmbt2
169	Rasgef1b
170	Tmtc2
171	Dgcr2
172	Pus7l
173	Grin1
174	Nsl1
175	Map9
176	Pnma2
177	Gpr158
178	Enc1
179	Epb41l4b
180	Ube2g2
181	Decr1
182	Tpcn1
183	Nme5
184	Raly
185	Cntnap4
186	Mak
187	Itgav
188	Arhgap32
189	Adgrl3
190	Slc37a1
191	Grk4
192	Jmjd1c
193	Pde9a
194	Ccnb1ip1
195	Homer3
196	Uchl1
197	Upp1
198	Col19a1
199	Zbed5
200	Gnb2
201	Btbd11
202	Frmpd4
203	Tom1l1
204	Tube1
205	Rgs7
206	Spin1
207	Zfp248
208	Npm2
209	Fdps
210	Syt1
211	Frrs1l
212	Sh3gl3
213	Dnase1
214	Pde5a
215	Lypla1
216	Xist
217	Hrh3
218	Angpt1
219	Terf2ip
220	Cdr2
221	Nr3c1
222	Dst
223	Ttc21a
224	Fam155a
225	Nfia
226	Ankub1
227	Rnf8
228	Ptprk
229	Pde4dip
230	Sez6l2
231	Eif4e1b
232	Skp1a
233	Noxa1
234	Srp14
235	Srrm2
236	Nos1ap
237	Dnm3
238	Gsg1l
239	Jazf1
240	Pigc
241	Bean1
242	Tmem117
243	Nptn
244	Gdap1
245	Apba2
246	Rin2
247	Smim17
248	Slc8b1
249	Luc7l2
250	Serpinb9
251	N4bp2l2
252	Astn2
253	Wdr27
254	Eif2ak2
255	Epha3
256	Klhl3
257	Arap3
258	Cbx6
259	Cep112
260	Kcnq1ot1
261	Lrrc6
262	Gm26804
263	Prkg1
264	Hs6st3
265	Msra
266	Gm21092
267	Ntn1
268	Dse
269	Col6a1
270	Ktn1
271	Fus
272	Kbtbd6
273	Map2
274	Lncpint
275	PISD
276	Cdc42
277	Scp2
278	Large
279	Rsrp1
280	Hecw1
281	4930402H24Rik
282	Ptch2
283	Gpc6
284	Park2
285	Syne1
286	Rbm25
287	Adgrb1
288	Golm1
289	Akap9
290	Zranb2
291	Rims2
292	Robo2
293	Fam63b
294	Tmem132b
295	Foxn3
296	Nedd4
297	Zkscan16
298	AI314180
299	Ewsr1
300	Gm13629
301	Spef2
302	Phf24
303	Rab11a
304	Whsc1l1
305	Srrm1
306	Ranbp2
307	Srsf5
308	Cadm2
309	Ankhd1
310	Celf1
311	Ppp1cc
312	Dync1i2
313	Zcchc16
314	1700020I14Rik
315	Mff
316	Mgea5
317	Gpr155
318	2410089E03Rik
319	Usp10
320	Hnrnpa3
321	Arl15
322	Gm26694
323	Mgmt
324	A930015D03Rik
325	Atp5c1
326	Pla2g4e
327	Tnfrsf25
328	Nrd1
329	Soga3
330	Ptprn2
331	Rbm33
332	Zcchc11
333	Gm38393
334	Atp5a1
335	Ano10
336	Rpl10
337	Srrm3
338	Brd4
339	Gm15800
340	Dcaf8
341	Gsap
342	Hacd3
343	Wapl
344	Snhg20
345	Kif7
346	Zc3h13
347	Kcnn2
348	Gm21992
349	5330434G04Rik
350	Scube2
351	Susd6
352	Zc3h15
353	Atp5o
354	Lnp
355	Ftx
356	Pcmt1
357	Psma1
358	Gm11417
359	Fam178a
360	Gad2
361	Whrn
362	Pvrl1
363	Tcaf1
364	2310035C23Rik
365	4933413L06Rik
366	Camk2b
367	Marcksl1
368	Scd2
369	Zscan26
370	Ap2b1
371	Gm26835
372	Dazap1
373	Arfgef3
374	Sdk1
375	1110037F02Rik
376	3110021N24Rik
377	Hmgn3
378	Shtn1
379	Rfwd2
380	Prrt2
381	Zcchc18
382	Lrrfip2
383	Ppp1r12b
384	Wasl
385	RP24-127M20.8
386	Ubap2l
387	Lrp1b
388	Sacs
389	Plekha6
390	Whsc1
391	Sdccag3
392	Fam89b
393	3110056K07Rik
394	Katnbl1
395	Emsy
396	Gm3764
397	Rgs22
398	Myo5c
399	Ell2
400	Ttc12
401	Gm10684
402	Thy1
403	Asb3
404	Slf1
405	Rps27rt
406	Efcab6
407	Osbp2
408	Ctage5
409	Xylb
410	Camsap2
411	Zfp950
412	2810403A07Rik
413	Pcnx
414	Kcna1
415	Yaf2
416	Abhd18
417	Ncoa6
418	Gm26917
419	Nisch
420	Hpcal4
421	Smek2
422	Ppp2r4
423	Gm43713
424	Zfp532
425	Hdgfrp3
426	Fip1l1
427	Scn2a1
428	Ryr2
429	9130011E15Rik
430	Pcnxl2
431	Aff2
432	6430573F11Rik
433	Ifngr2
434	Mirg
435	Cep85l
436	Gbas
437	Nap1l1
438	Ptges3
439	Marf1
440	Slmo1
441	Epha6
442	Pebp1
443	Tmem57
444	2021-09-15
445	Gm19461
446	Atp5j2
447	Kat6b
448	Rsrc2
449	Tmem55b
450	Atp5l
451	Adgrl1
452	Uqcrh
453	Gm26904
454	Bex4
455	9530026P05Rik
456	Ept1
457	Zfp799
458	Gm26733
459	Gm37240
460	Mllt4
461	Bzrap1
462	Il15
463	Tceal7
464	Anp32a
465	AI854517
466	Sf3b6
467	Papd4
468	Gm3448
469	Adrbk2
470	Lhfp
471	Med15
472	Islr2
473	Srpr
474	Esrra
475	Cdk11b
476	Ywhaq
477	Myo6
478	Sorl1
479	Calm2
480	Amy1
481	Brip1os
482	Gm1992
483	Rab10os
484	Ptprm
485	Zfp961
486	Pak7
487	H3f3a
488	Mamld1
489	Srsf10
490	Tmed2
491	Cep295
492	Rassf8
493	Ces2h
494	Fam13a
495	Vps50
496	Smek1
497	Selt
498	Spock3
499	Gm12353
500	Zfp740
501	Masp1
502	Eif2s3y
503	Cyp4v3
504	Cux1
505	Smim10l1
506	1700080N15Rik
507	Kdm7a
508	Atp5f1
509	Ccz1
510	RP24-274B19.1
511	Gm10563
512	Sorbs2os
513	C130071C03Rik
514	Ric1
515	Suv420h1
516	Gm26699
517	Bmper
518	Ckmt1
519	Gm26848
520	Eif1
521	4732471J01Rik
522	Fam73b
523	Vprbp
524	Epb42
525	Mlxipl
526	Thsd4
527	Ptms
528	Ccdc50
529	Gk
530	Zfp82
531	Ica1l
532	Tssc1
533	2610037D02Rik
534	Lace1
535	Rmst
536	Clasp2
537	Zfp933
538	Msantd2
539	Bre
540	A930011G23Rik
541	Abhd16a
542	Kirrel
543	Limch1
544	Gm28376
545	Hmgb1
546	Rpl6
547	RP23-32A8.5
548	Fam193b
549	Zmym6
550	Cox7c
551	Prosc
552	Gm26688
553	Spata6
554	Trpc7
555	Gm26909
556	B630005N14Rik
557	E130308A19Rik
558	Lhx1os
559	Ptchd2
560	Armc2
561	Pacsin1
562	Gm42439
563	Gm17276
564	Mpp7
565	Ccdc122
566	Cntn5
567	Atp5g1
568	Borcs8
569	Stmn1
570	Epo
571	Fam134a
572	Cox6c
573	9030624J02Rik
574	Eef1g
575	Srrm4os
576	2310036O22Rik
577	Zfp566
578	Gldc
579	1600010M07Rik
580	Gm14372
581	Rpl41
582	Fgfr2
583	Ccpg1
584	Zfp949
585	Sumf1
586	Mettl23
587	Gm15952
588	Ccdc113
589	Chrna3
590	Hjurp
591	Gm28198
592	Calm3
593	Krt222
594	Hacd1
595	Gm26561
596	Tmed10
597	Pnmal2
598	Smim4
599	Supt20
600	Azin2
601	Sepw1
602	Vimp
603	Mtcl1
604	Abhd15
605	Eif3j1
606	Uty
607	Gm19710
608	U2af1
609	Btbd3
610	Carkd
611	Gm26836
612	Ahi1
613	Spesp1
614	Amz1
615	Zkscan3
616	Map3k9
617	Apex2
618	Gm26745
619	Atp5b
620	1700111E14Rik
621	A230046K03Rik
622	Gm26742
623	Sarnp
624	Saraf
625	Kif1bp
626	Parm1
627	Selm
628	Mapre2
629	C530008M17Rik
630	D230017M19Rik
631	Kifc3
632	1700030F04Rik
633	9630028H03Rik
634	Atp5j
635	Rubcn
636	Atp5sl
637	Magi1
638	Sdccag8
639	Prrt1
640	Itgb5
641	C920021L13Rik
642	Ino80dos
643	Eno1
644	Inadl
645	Amd1
646	Churc1
647	Kantr
648	4933406I18Rik
649	Ldah
650	B230217C12Rik
651	Ikbkap
652	RP23-54G8.4
653	BC030336
654	Bco2
655	Gm11808
656	Gucy1b3
657	Tmem234
658	Map3k7
659	Sf1
660	Tomm70a
661	2610008E11Rik
662	Gm32250
663	2700029M09Rik
664	Myh10
665	Pld3
666	Atn1
667	Rassf4
668	Araf
669	Atpif1
670	Usp29
671	Rpl9-ps6
672	Grm1
673	Ptma
674	Fam21
675	Bscl2
676	Ifitm10
677	Gm28370
678	Gm43376
679	Fbn1
680	Ppp2r5c
681	Gm16586
682	mt-Co3
683	Plch1
684	Tmem55a
685	Tcfl5
686	Fam73a
687	Nefl
688	Chd3os
689	Amotl1
690	Slc16a11
691	Ddx26b
692	Dtnbos
693	Htr1f
694	Arhgdig
695	Cep83
696	Plppr4
697	Calm1
698	Osbpl6
699	Dennd5b
700	Zwint
701	Ftl1
702	Fndc9
703	Dpm1
704	Map2k7
705	Mfsd7b
706	Gm26906
707	Srp54b
708	Sh3bp1
709	Cramp1l
710	Gm9801
711	Ccdc186
712	Rplp1
713	Fam92a
714	Gm15478
715	Erdr1
716	Kcnip3
717	Rrp1
718	Nme1
719	Gm26936
720	Cops2
721	Cystm1
722	A830082K12Rik
723	Ufd1l
724	Cep126
725	Fbxo38
726	Cfap46
727	Borcs5
728	Tmem2
729	Gm44071
730	Gm20732
731	Rps3a1
732	Wwc1
733	Papd5
734	Dnah7b
735	Rpl17
736	A830080D01Rik
737	Tmem189
738	Gm16599
739	Tmbim4
740	Fam188a
741	Lrrc8d
742	Atp5h
743	4932443L11Rik
744	Gm11817
745	Gm9843
746	Gm5916
747	Gm44151
748	1110001J03Rik
749	Eif3c
750	Adcy1
751	Ccl25
752	Plppr2
753	Pvt1
754	Tmem191c
755	P4ha3
756	Ankdd1a
757	Selk
758	2700060E02Rik
759	Gm28375
760	Ero1lb
761	Ubn2
762	Gm12709
763	Cntn3
764	Gm16183
765	Fam175b
766	Chst9
767	Zfp182
768	Crlf3
769	mt-Co1
770	Gm27032
771	Gm36975
772	Ap1s3
773	Mthfd2
774	Gm14326
775	Gdpd5
776	Coro7
777	AY036118
778	Clec2l
779	Tmsb4x
780	Susd1
781	Snph
782	Erbb2ip
783	Gm26518
784	Pi4k2a
785	H2-D1
786	Sphkap
787	Cdv3
788	Nebl
789	Ggact
790	Trim35
791	mt-Nd1
792	Gm26551
793	Tll1
794	Gm13944
795	Stxbp5
796	Ngfrap1
797	Strada
798	Gm15489
799	mt-Atp6
800	Ssbp2
801	Mrpl23
802	Fam195b
803	Ndufa11
804	Lpxn
805	Mgat4b
806	Bmyc
807	Stard5
808	Rasa4
809	Akap17b
810	mt-Co2
811	Ddx17
812	Mfsd4
813	Gng12
814	Gm4131
815	Dfna5
816	Mical1
817	Ice1
818	Man2c1os
819	Lrrc16a
820	Igf2bp3
821	4833420G17Rik
822	Usmg5
823	Cfap36
824	Pla2g3
825	BC005561
826	Gm2762
827	Gm14410
828	Plpp4
829	B4gat1
830	Lrrc29
831	Thtpa
832	Aass
833	Timp4
834	Ndufs5
835	Gm14211
836	Gm6483
837	1700084C06Rik
838	Cox5b
839	Arhgef15
840	Tmem5
841	Lypd5
842	Slc16a2
843	Plvap
844	Ccnjl
845	Timp3
846	H3f3b
847	Adam12
848	Zc3h12b
849	Gm26724
850	Ar
851	Atp5g3
852	Arhgef37
853	Ndufa7
854	Tbl1x
855	2010107E04Rik
856	Agrp
857	Sms
858	Psma2
859	Mt1
860	Trpm3
861	Serp1
862	Fasn
863	Rrnad1
864	Tmem61
865	Havcr2
866	Gm27008
867	Clasrp
868	Mgst3
869	Ccdc88c
870	Gm26798
871	Meis1
872	Ndufv2
873	Ccdc64
874	Gltscr1l
875	Flrt3
876	Rpl32
877	Ube4bos1
878	Tcte2
879	Sncg
880	Ankar
881	Nim1k
882	Pcyt2
883	Gm16552
884	Rpl27-ps3
885	Gm29514
886	Skiv2l2
887	Mkx
888	5031425E22Rik
889	Zc3h11a
890	Gm26782
891	D930015E06Rik
892	3632451O06Rik
893	Dstn
894	Ccdc146
895	Cfap20
896	Prr14
897	Diaph2
898	Ddb2
899	Gnb2l1
900	Asnsd1
901	Thap3
902	Gm10250
903	Macrod2os1
904	Gnl3l
905	Letm2
906	Dnajc19
907	Gm10073
908	Dnah11
909	Shc4
910	Gcn1l1
911	St3gal4
912	Lage3
913	Cyp27a1
914	E130102H24Rik
915	Gm15614
916	Fbxo2
917	Rbx1
918	Serpini1
919	Ust
920	Acyp2
921	Afmid
922	Lrrtm4
923	Rab37
924	Nfatc2ip
925	1810034E14Rik
926	Pkib
927	Dusp12
928	Nol4l
929	Baz1a
930	Crb1
931	Tnfrsf19
932	Tmem266
933	1700109K24Rik
934	2610035D17Rik
935	Vsig10
936	Baiap2l2
937	Usp50
938	Rpl29
939	Gm21798
940	Gm14306
941	Abca9
942	Psmd9
943	mt-Cytb
944	Far1os
945	Nrg3os
946	Gphn
947	Focad
948	Zcchc6
949	Ivd
950	Ubb
951	2700097O09Rik
952	Evi5l
953	Porcn
954	Rpl13-ps3
955	Bex1
956	Cald1
957	Ptpra
958	Arid1b
959	Foxp1
960	Oxa1l
961	Tmem243
962	Hacl1
963	Echdc2
964	Tmem110
965	Dusp15
966	Strc
967	Dysf
968	Gm26827
969	Gm36388
970	Etfb
971	Rabgef1
972	Ano5
973	2310040G07Rik
974	Mfap1a
975	mt-Nd2
976	Scaf1
977	Irak1
978	Aebp2
979	Asphd1
980	Lrrc36
981	Brinp3
982	Prkrir
983	Vwc2l
984	Fut10
985	Zfp521
986	Gtf3c2
987	Mtif2
988	6030443J06Rik
989	Prkce
990	Arhgef26
991	2210013O21Rik
992	Jade1
993	1700024B18Rik
994	Slc24a5
995	Carnmt1
996	Gm15520
997	3830406C13Rik
998	Zfp385c
999	Gm16432
1000	Tmem126a
1001	4930545L23Rik
1002	Rpl37a
1003	Kcnc2
1004	Aldh8a1
1005	Myl12b
1006	Gm16093
1007	Glt8d1
1008	Cotl1
1009	Synj2bp
1010	Mre11a
1011	Gm26573
1012	Bbof1
1013	5730522E02Rik
1014	Capn15
1015	Gm26691
1016	Gpsm2
1017	Gm38399
1018	Ccdc30
1019	Ict1
1020	Celf3
1021	Gm15511
1022	Tg
1023	Bckdha
1024	Anp32e
1025	Ccdc191
1026	Plagl1
1027	0610007P14Rik
1028	Gm37494
1029	Mttp
1030	Tjp1
1031	Nucb2
1032	Mob3b
1033	Atf1
1034	Ccni
1035	Cep83os
1036	Hacd2
1037	Pitpnm3
1038	Slc25a24
1039	Gm42418
1040	Rapgef6
1041	Maats1
1042	Pdzd4
1043	Adarb2
1044	Gm28379
1045	Shfm1
1046	Zfp512
1047	Lysmd4
1048	Adamts16
1049	Nkain1
1050	Tmx2
1051	Tgoln1
1052	Gm10516
1053	Gm16054
1054	Ak4
1055	Gm10036
1056	Ap4b1
1057	Utp23
1058	l7Rn6
1059	Osbpl10
1060	Gm42477
1061	Zfp160
1062	Kcnip4
1063	Rps28
1064	Snx21
1065	Srr
1066	0610009O20Rik
1067	Gm26549
1068	Cttnbp2
1069	Tceb2
1070	Kcnip1
1071	Atp5e
1072	Cbr3
1073	Rdx
1074	Zfp266
1075	Nin
1076	Fam171a1
1077	Plxna4os3
1078	Btnl9
1079	Il11ra1
1080	Chrm5
1081	Gabra6
1082	Cplx1
1083	Mkln1os
1084	Fbxo18
1085	Sidt1
1086	Inpp4b
1087	Hsd17b14
1088	Tnr
1089	Rabgap1l
1090	Lyn
1091	RP23-430B14.2
1092	Gatsl2
1093	Gm20642
1094	Lrrc4
1095	Pabpn1
1096	Gm960
1097	Tnrc6b
1098	Gm14296
1099	Rarb
1100	Ctnnd2
1101	Gm13832
1102	Airn
1103	Gpm6a
1104	Snx12
1105	Xrcc5
1106	Ak9
1107	Timm23
1108	Polb
1109	Pilra
1110	AI504432
1111	Itga9
1112	Purb
1113	Prr13
1114	Pld5
1115	Ppp6r2
1116	Rpl36
1117	Disp1
1118	4930445B16Rik
1119	Rps12
1120	Pex13
1121	Sap18
1122	Piwil4
1123	Rplp2
1124	Ncbp3
1125	Larp1b
1126	P2ry12
1127	Acot11
1128	Ptpn2
1129	D030068K23Rik
1130	Gm20404
1131	Rgs12
1132	Fam134b
1133	Chtop
1134	Gm26542
1135	Impact
1136	Grin3a
1137	Kcnt1
1138	Hsph1
1139	Rasgrp1
1140	Lrrk2
1141	Gm37679
1142	Gm12394
1143	Cspg5
1144	Mir124a-1hg
1145	Rbmxl1
1146	Mtus1
1147	Acp1
1148	Fau
1149	Gm15563
1150	Zfand3
1151	Desi1
1152	Peg10
1153	Tsc22d1
1154	Eftud1
1155	Fam234b
1156	Gm28539
1157	Ankrd26
1158	Baiap2
1159	Otub1
1160	C77370
1161	Ly6h
1162	Serpine2
1163	Gad1os
1164	Rabl6
1165	Bcl2l14
1166	B3galt2
1167	Pdzrn3
1168	Tango2
1169	Mesdc2
1170	Cfap97
1171	Fnip1
1172	Pla2g7
1173	Csnk1g1
1174	Hnrnpa1
1175	Gm2163
1176	Nme3
1177	Il16
1178	Trp53tg5
1179	4921504A21Rik
1180	Las1l
1181	4930578G10Rik
1182	Parvb
1183	Gm44188
1184	Arhgap10
1185	Cd40
1186	Zfp612
1187	mt-Nd4
1188	Smad3
1189	Srgap1
1190	Pcdh9
1191	Cyld
1192	Timp2
1193	Ube2d2b
1194	Ilf2
1195	Gm38251
1196	Armcx4
1197	Uqcr11
1198	Usp49
1199	Mapkapk5
1200	Rhbdl3
1201	Clcnkb
1202	Gm5595
1203	Grem2
1204	Triqk
1205	Cecr5
1206	Wbp2nl
1207	Prkrip1
1208	Padi2
1209	Desi2
1210	A230072E10Rik
1211	Nphp1
1212	Gm26816
1213	Coro2b
1214	Emc1
1215	Afap1l2
1216	Slc51a
1217	Laptm4b
1218	Nxph2
1219	Clpp
1220	Tiam2
1221	Srsf2
1222	Wdsub1
1223	Gm14703
1224	Plppr3
1225	Sema5a
1226	Ptn
1227	1110008F13Rik
1228	Arfip1
1229	Eif4g1
1230	Mtus2
1231	Mei1
1232	Fsip1
1233	Ccdc138
1234	Gm11149
1235	Mfap1b
1236	Hhip
1237	Il1rapl2
1238	Fam134c
1239	Gm525
1240	Map7
1241	Slc15a2
1242	Cacna1e
1243	Gm15446
1244	Astn1
1245	Hivep2
1246	Rora
1247	Sync
1248	Narfl
1249	Pik3cb
1250	Chrna5
1251	Tuba1c
1252	Syt4
1253	Fnbp1l
1254	Unc79
1255	Kcnmb1
1256	Nefm
1257	Gm28750
1258	Zfp719
1259	Cgref1
1260	Pfkp
1261	Lrrc7
1262	Slc24a2
1263	Slc32a1
1264	5031415H12Rik
1265	Ccnt1
1266	Naa10
1267	Smoc2
1268	Pdia2 0.03857
1269	Ywhab
1270	Abhd5
1271	Rit2
1272	Plppr1
1273	Rgs11
1274	Ceacam19
1275	Car5b
1276	Casc1
1277	Slc25a23
1278	Il7
1279	Fbxl13
1280	Nubpl
1281	Gm38304
1282	Ptpn9
1283	Zfp518a
1284	Atp5d
1285	Sdhaf3
1286	Klhl42
1287	4430402I18Rik
1288	Atp5g2
1289	B230369F24Rik
1290	6530409C15Rik
1291	Sycp2
1292	Slc12a6
1293	Slc3a2
1294	Bmpr2
1295	Gm13963
1296	E130114P18Rik
1297	Fbln7
1298	Napepld
1299	Emc10
1300	Crlf1
1301	Snap25
1302	Slc43a2
1303	Slc2a3
1304	Ccdc125
1305	Ckap2
1306	Tenm3
1307	Atp6v1e2
1308	Gria4
1309	Xpnpep3
1310	Etl4
1311	Cnnm3
1312	Ppp4r4
1313	Myl6b
1314	Dmgdh
1315	Gm38155
1316	Prkag2
1317	Tle4
1318	Rhbdl2
1319	Zfp692
1320	Cacna1b
1321	Acss2
1322	Scrg1
1323	Zfp398
1324	Ankmy1
1325	Rpl7a
1326	Gm17227
1327	Atg7
1328	Bhlhe22
1329	D130043K22Rik
1330	Myadm
1331	Grina
1332	Thbs4
1333	Il3ra
1334	Prkca
1335	Rbpj
1336	Abca6
1337	C230088H06Rik
1338	Gfod2
1339	Arid5b
1340	Nwd2
1341	Tpst1
1342	Gmcl1
1343	Manf
1344	1600020E01Rik
1345	Clhc1
1346	Tgfbr1
1347	Pgk1
1348	Farp1
1349	Fads2
1350	Ccdc7b
1351	Capn1
1352	Kctd16
1353	Idi1
1354	Rtfdc1
1355	Kcnc1
1356	Man2a1
1357	Gabrg2
1358	Garem
1359	Lynx1
1360	Atp4a
1361	Zfp647
1362	Lrrc34
1363	Epb41l5
1364	Irak1bp1
1365	Gm1976
1366	Dcc
1367	Trim13
1368	Rpl37
1369	Rbfox3
1370	Ephb2
1371	Mtr
1372	Ramp1
1373	Atp5k
1374	Dtwd2
1375	Mum1
1376	Asap2
1377	Rpl15
1378	Cpne1
1379	Slc38a2
1380	Cycs
1381	Ccdc171
1382	Fubp1
1383	Rmdn1
1384	D430041D05Rik
1385	Nucks1
1386	Msi2
1387	Dmkn
1388	Pgam1
1389	Cd59b
1390	Zranb3
1391	1700025G04Rik
1392	Nlrp1b
1393	P2ry14
1394	Rps6kc1
1395	Sh3rf1
1396	Pid1
1397	Ttc3
1398	Rab3b
1399	Bsph1
1400	Vwa8
1401	Dennd2c
1402	Stac2
1403	Pkm
1404	Ermard
1405	Lrch4
1406	Plekhd1
1407	2021-03-11
1408	Adcyap1r1
1409	Gm28494
1410	Cav3
1411	Greb1l
1412	Agap1
1413	Elmod1
1414	Prss23
1415	Spink10
1416	Abcb1a
1417	Ghr
1418	Traf3
1419	Clasp1
1420	Lrtm1
1421	Ddhd2
1422	Eef1a1
1423	Kbtbd12
1424	Cipc
1425	Plekhh1
1426	Capzb
1427	Cdkl1
1428	Hyal1
1429	Odf2l
1430	Spire1
1431	Sf3b1
1432	Ccnh
1433	Kcna2
1434	Siae
1435	Acsl6
1436	Tia1
1437	Hsd17b12
1438	Aldh1l2
1439	Prickle2
1440	Itfg1
1441	Sdk2
1442	Cit
1443	Tfb1m
1444	Rapgef4os1
1445	Ccnl2
1446	Pde10a
1447	Asic2
1448	Naaladl2
1449	Pi4k2b
1450	Srrm4
1451	Fastkd1
1452	Ank3
1453	Lect2
1454	Kcnb1
1455	Mlf1
1456	Dcun1d4
1457	Spint2
1458	Zfp385b
1459	Prdx2
1460	Slc35e3
1461	Mid1
1462	Mapk14
1463	Clec16a
1464	Mapk4
1465	Pipox
1466	Acin1
1467	Dynll1
1468	Tmem50b
1469	Aknad1
1470	Eno2
1471	Xrcc6
1472	Gfod1
1473	Slc25a13
1474	Arhgap29
1475	Rbm4b
1476	Mthfd2l
1477	Hnrnph3
1478	Ctnnd1
1479	Mcph1
1480	Akap12
1481	Stk38
1482	Zfp84
1483	Atp8a1
1484	Drg1
1485	Duox1
1486	Matr3
1487	Scn9a
1488	Atp2b1
1489	Wipi1
1490	Mdga1
1491	Nrxn1
1492	Nsf
1493	Ccdc65
1494	Hnrnpr
1495	Zdhhc11
1496	Nrg1
1497	Qrich2
1498	Maml3
1499	Usp39
1500	Efhc1
1501	Rpl27
1502	Bzw2
1503	Katnal2
1504	Upp2
1505	Uqcrb
1506	Rnf157
1507	Col10a1
1508	Slc12a8
1509	Tenm2
1510	Celf5
1511	Tmem161b
1512	Cast
1513	Tnks
1514	Caln1
1515	Rgn
1516	Sgip1
1517	Shank3
1518	Intu
1519	Filip1l
1520	Nos1
1521	Prkdc
1522	Rfc3
1523	Tbc1d4
1524	Tmem245
1525	Sgcd
1526	Psme4
1527	Usp43
1528	Stmn2
1529	Sltm
1530	Sos1
1531	Ddx24
1532	Tdrp
1533	Grik3
1534	Sox15
1535	Heatr4
1536	Pisd
1537	Myl12a
1538	Ddx50
1539	Efr3b
1540	Lrp2bp
1541	H1fx
1542	Ripk1
1543	Ptprd
1544	Tpr
1545	Pitpna
1546	Camta1
1547	Mkln1
1548	Spag1
1549	Fam221a
1550	Neo1
1551	Obscn
1552	Gpld1
1553	Wwox
1554	Raver2
1555	Gipc2
1556	Hist2h4
1557	Luzp2
1558	Erbb4
1559	Dtwd1
1560	Nek11
1561	Coro6
1562	Rpp38
1563	Wwc2
1564	Gnb5
1565	Synpr
1566	Rpl35
1567	Syn2
1568	Slc24a3
1569	Cdh12
1570	Hus1
1571	Dpp7
1572	Zc3h8
1573	Oxct1
1574	Mavs
1575	Abcc8
1576	Ppp3ca
1577	Smg1
1578	Dscam
1579	Pde1a
1580	Lrrc49
1581	Klhl32
1582	Ywhah
1583	Jarid2
1584	Ogt
1585	Specc1
1586	Cep192
1587	Nrcam
1588	Zscan30
1589	Megf11
1590	Hddc2
1591	Ankrd12
1592	Rfx2
1593	Pak1
1594	Lmna
1595	Ephb1
1596	Phf20l1
1597	Rpl30
1598	Camk2d
1599	Bbs9
1600	Ambra1
1601	Stmn3
1602	Tbc1d5
1603	Celf4
1604	Prpf4b
1605	Rnf115
1606	Rpl9
1607	Mycbp2
1608	Eml6
1609	Ankrd17
1610	Kcnd3
1611	Pik3c3
1612	Lin7a
1613	Sgsm1
1614	Polk
1615	Atp1a3
1616	Ap1s2
1617	Hipk2
1618	Asrgl1
1619	Zfr
1620	Me3
1621	Hlcs
1622	Socs2
1623	Tbca
1624	Vps45
1625	Fndc3a
1626	Prkd3
1627	Gp6
1628	Rpl31
1629	Zfpm2
1630	Tchp
1631	Mok
1632	Col6a6
1633	Dcxr
1634	1700016K19Rik
1635	Runx1
1636	Pigl
1637	Ankrd23
1638	Rasgrf1
1639	Slain1
1640	Pbx1
1641	Macrod2
1642	Phpt1
1643	Cecr2
1644	Sptbn4
1645	Aldoc
1646	Mgat5
1647	Ptpre
1648	Tgfb1
1649	Map4
1650	Exoc6b
1651	Lpin1
1652	Ehd3
1653	Zfp235
1654	Slc6a1
1655	Hspa8
1656	Zbtb8os
1657	Phyhip
1658	Dock3
1659	A230006K03Rik
1660	Rnf180
1661	Rps21
1662	Mgll
1663	Sh3yl1
1664	Jph4
1665	Cdc42se1
1666	Srebf2
1667	Fat3
1668	Snrnp70
1669	Fam227b
1670	Wdr33
1671	Fgf14
1672	Wdr60
1673	Fbxo16
1674	Osbpl9
1675	Ndufs4
1676	Phactr4
1677	Wdr17
1678	Cdh2
1679	Nqo2
1680	Cntn6
1681	Sec62
1682	Pdgfa
1683	Rasa1
1684	Fgf13
1685	Crebzf
1686	Hunk
1687	Kif27
1688	Cadm1
1689	Pura
1690	Tapbp
1691	Ttc14
1692	Med12l
1693	Ccdc57
1694	Adarb1
1695	Sod1
1696	Ccnd2
1697	Tcf4
1698	Sh2b1
1699	Tceb1
1700	Mycbp
1701	Arhgef4
1702	Ibtk
1703	Srd5a3
1704	Klhdc10
1705	Pip5k1b
1706	Strn3
1707	Klhl28
1708	Prkar1b
1709	Dgki
1710	Pin4
1711	Cep76
1712	Rab9b
1713	Psmg4
1714	Vps53
1715	Zbtb18
1716	Etfdh
1717	Scaf11
1718	Ccser1
1719	Enox1
1720	Klhl5
1721	Rbm14
1722	Nmnat2
1723	Tspan7
1724	Exog
1725	Dock7
1726	Cacna1a
1727	Psg16
1728	Prmt2
1729	Csrnp3
1730	Ppm1e
1731	Clstn3
1732	Nr2c1
1733	Pphln1
1734	Ccser2
1735	Vps36
1736	Mrpl19
1737	Rbfox2
1738	Apc
1739	Maged1
1740	Lyg1
1741	Slc25a4
1742	Son
1743	Nsd1
1744	0610043K17Rik
1745	Erc2
1746	Ccdc82
1747	Il1rapl1
1748	Kif21a
1749	Ndufa4
1750	Luzp1
1751	Rnf19a
1752	Ntrk2
1753	Scoc
1754	S100a6
1755	Tshz2
1756	Ttr
1757	Prcp
1758	Aak1
1759	Tbc1d22a
1760	Gnaq
1761	Slc22a17
1762	Micu1
1763	Rimklb
1764	Sfrp1
1765	Pou2f1
1766	Glb1
1767	Slc9b2
1768	Crabp1
1769	Thsd7a
1770	Anks1b
1771	Celf2
1772	Samd3
1773	Syt15
1774	Gpatch8
1775	Cox17
1776	Fry
1777	C1qtnf4
1778	Immp2l
1779	Nktr
1780	Tecr
1781	Gm128
1782	Kit
1783	Plxna4
1784	Cyb5d2
1785	Dcaf10
1786	Zfyve9
1787	Ube2w
1788	Pkp4
1789	Tlk1
1790	Calb2
1791	Elavl3
1792	Myt1l
1793	Xkr4
1794	Nbas
1795	Dync1i1
1796	Pcdh7
1797	Rnf213
1798	Arih1
1799	Ptpn18
1800	Zfp65
1801	Map1lc3a
1802	Spi1
1803	Fnbp1
1804	Zeb1
1805	Cacng2
1806	Atm
1807	Hnrnph1
1808	Pi4ka
1809	Atp6v0b
1810	Uros
1811	Ctsl
1812	Frmd4a
1813	Ppm1j
1814	Etnk1
1815	Tmcc1
1816	Arglu1
1817	Ppfia2
1818	Tbc1d8
1819	Akap6
1820	Plcb4
1821	Ttc19
1822	Nrg2
1823	Galnt11
1824	Adam11
1825	Rps15
1826	Shank2
1827	Folr1
1828	Rbfox1
1829	Cacna1d
1830	Nrep
1831	Dlg2
1832	Ppargc1a
1833	Rere
1834	Rtn1
1835	Pdxdc1
1836	Slc13a3
1837	Dgkg
1838	Pnisr
1839	Gm26749
1840	Myo16
1841	Morf4l1
1842	Eml5
1843	Tnrc6c
1844	Nol4
1845	Ssh2
1846	Phactr3
1847	Srsf11
1848	Nr2f1
1849	Sorbs2
1850	Scg5
1851	Rims1
1852	Igfbp7
1853	Stag1
1854	Esrrg
1855	Itm2b
1856	Tra2a
1857	Magi2
1858	Ncoa7
1859	Ahcyl2
1860	Clvs1
1861	Cnr1
1862	Kcnq1
1863	Scn1a
1864	Ndufa1
1865	Unc80
1866	Lipa
1867	Chl1
1868	Kcnj14
1869	Fam49b
1870	Atp1b2
1871	Zmat4
1872	Rspo3
1873	Frmd5
1874	Map2k1
1875	Scn8a
1876	Otud7a
1877	Ncor1
1878	Unc13c
1879	Gpr161
1880	Ndufb2
1881	Htr2c
1882	Rbm6
1883	Rnpc3
1884	Ctnnb1
1885	Nhp2l1
1886	Zbtb20
1887	Mgat4c
1888	1500015O10Rik
1889	Srpk2
1890	Sh3gl2
1891	Nlgn1
1892	Cntnap2
1893	Hiatl1
1894	St3gal5
1895	Lyg2
1896	Dpysl2
1897	Apbb2
1898	Kcnq3
1899	Nav1
1900	Gbe1
1901	Grm5
1902	Kcnma1
1903	Rph3a
1904	Rpl28
1905	Npas3
1906	Serf2
1907	Zic2
1908	Chd9
1909	Cox6b1
1910	Atp2c1
1911	Pcp4
1912	Rps29
1913	Ptprs
1914	Elmo1
1915	Cdh13
1916	Unc5c
1917	Csmd3
1918	Fam168a
1919	Nxph1
1920	Grik4
1921	Rgs6
1922	Ckb
1923	Dpp6
1924	Grid1

## Sheet: UnipolarBrush_Cell
Rank	Feature
1	Pde1a
2	Fgf14
3	Rerg
4	Phactr2
5	Fstl5
6	Synpr
7	Rgs6
8	Ptpro
9	Pdzd2
10	Cntn5
11	Cadps2
12	Kcnd2
13	Vwc2
14	Tiam1
15	Myrip
16	Gulp1
17	Lsamp
18	Aff3
19	Cblb
20	Ccdc85a
21	Sema6d
22	Cadm2
23	Snrpn
24	Sorbs2
25	Cdh12
26	Cntnap2
27	Tmtc2
28	Hsp90aa1
29	Nav3
30	Fgfr2
31	Kcnma1
32	Slc35f3
33	Pcdh15
34	Avl9
35	Cntn3
36	Ryr2
37	Ak5
38	Pde1c
39	Mpp3
40	Utrn
41	Tmem108
42	Strbp
43	2900011O08Rik
44	Pcsk2
45	Hdac9
46	Ube3a
47	Lcorl
48	Pcdh7
49	Usp29
50	Pex5l
51	Hivep3
52	Astn2
53	Dcc
54	Akap12
55	Pdzrn4
56	Pde3a
57	Fam135b
58	Chl1
59	Zcchc18
60	Fmnl2
61	Nav2
62	Zfp385b
63	Elmod1
64	Tmod1
65	Focad
66	Epo
67	Ralyl
68	Ptprn2
69	Hcn1
70	Tbc1d4
71	Rph3a
72	Gphn
73	Zfp804b
74	Pacsin1
75	Abr
76	Agbl4
77	Mettl23
78	Ano3
79	Slc24a2
80	Erc2
81	Lingo2
82	Rab37
83	D430041D05Rik
84	Tusc3
85	Ttll7
86	Pid1
87	Matr3
88	Csnk1g1
89	Fer
90	Gria2
91	Elovl5
92	Sez6l
93	Ptk2
94	Map1b
95	Ntng1
96	Slc8a3
97	Glra2
98	Erc1
99	Esrrg
100	Prkacb
101	Slc16a11
102	Ggact
103	Eomes
104	Rapgef6
105	Eif4g3
106	Mgat5
107	Negr1
108	Homer2
109	Fut8
110	Lrrc4c
111	Araf
112	Sarnp
113	Lrrn1
114	Anks1b
115	Akap7
116	Ldlrad3
117	Psd3
118	Stxbp5l
119	St3gal4
120	Ywhaz
121	Thtpa
122	Tnks
123	Cdyl
124	Nrp2
125	Dlg2
126	Hs3st4
127	Tbc1d5
128	Pds5b
129	Cacna1d
130	Cdh11
131	Tmem234
132	Ubn2
133	Shisa4
134	Syne1
135	Tmem178
136	Cspg5
137	Trim35
138	Srsf2
139	Zfp799
140	Rfx3
141	Adamts3
142	Pkm
143	Pdzd4
144	Amy1
145	Ntrk2
146	Fgf12
147	Slc2a13
148	Rasgrf1
149	Ddx17
150	Zc3h12b
151	Ssbp2
152	Igf2bp3
153	Nsf
154	Inpp4b
155	Pcyt2
156	Ogt
157	Nrep
158	Ube2w
159	Slc6a6
160	Ptpra
161	Serinc2
162	Fndc9
163	Sorcs3
164	Pla2g3
165	Fat3
166	Impact
167	Rbm39
168	Usp46
169	Otud7a
170	Grin1
171	Ank3
172	Slc24a5
173	Cacna1b
174	Snph
175	Thrb
176	Letm2
177	Osbpl6
178	Lhfpl3
179	Dmd
180	Prr14
181	Kcnq1
182	Dclk1
183	Bmpr2
184	Sos1
185	Dlgap1
186	Fnip1
187	Cdc14b
188	Grid1
189	Sgcg
190	Fgd4
191	Ankrd24
192	Msra
193	Vwc2l
194	Kctd16
195	Bscl2
196	Manf
197	Cdk11b
198	Baz2b
199	Mtif2
200	Ube2d3
201	Lrrc4
202	Atp8a2
203	Rmdn1
204	Trio
205	Rrnad1
206	Tanc2
207	Thap3
208	Ptpn9
209	Rasa3
210	Medag
211	Itfg1
212	Micu3
213	Tbl1x
214	Cacna2d1
215	Acp1
216	Atp8a1
217	Pla2g4e
218	Bmp6
219	Kcnk2
220	Kcnt1
221	Celf4
222	2021-03-03
223	Dock11
224	Prune2
225	Agrp
226	Prpf4b
227	Ambra1
228	Zkscan3
229	Clmp
230	Mob3b
231	Zfp612
232	Zwint
233	Spire1
234	Kcnk10
235	Sema3d
236	Lrfn5
237	Bcan
238	Specc1l
239	Cacna1i
240	Med13l
241	Tmeff1
242	Srr
243	Glt8d1
244	Ermard
245	Tmem126a
246	Rims2
247	Serpini1
248	Cit
249	Unc5c
250	Spred2
251	Nnat
252	Zfp266
253	Sntg2
254	Sgcd
255	Setd7
256	Mdga1
257	Apex2
258	Adcy2
259	Timp4
260	Lysmd4
261	Frmd4b
262	Sema5a
263	Grm3
264	Nmt2
265	Tmem150c
266	Snx21
267	Klhdc10
268	Ctsl
269	Asap2
270	Amph
271	Inpp4a
272	4833420G17Rik
273	Emid1
274	Trpc3
275	Shank1
276	Syn2
277	Ctxn3
278	Pitpnm2
279	Tmem243
280	Tecr
281	Tsc22d1
282	Scg5
283	Osbp2
284	Kcna1
285	Rabl6
286	Zfp654
287	5330417C22Rik
288	Pde10a
289	Tenm1
290	Ptprs
291	Prom1
292	Grm1
293	Pigk
294	Ptpn3
295	Mgat4b
296	Zfp512
297	Oxa1l
298	Rasa4
299	Ndufv2
300	Ulk2
301	Ebf1
302	Smg1
303	Map4k4
304	Ccnl2
305	Porcn
306	Gng12
307	Acss2
308	Usp50
309	Dgkd
310	Acaca
311	Scn1a
312	Slc9a9
313	Snrnp70
314	Il16
315	Smg6
316	Htr1f
317	Zfand3
318	Gnl3l
319	Rabgap1l
320	Mttp
321	Ptpn5
322	Ttc3
323	Arhgef25
324	Fam49a
325	Abhd15
326	Gon4l
327	Hsp90ab1
328	Dlg1
329	Tenm4
330	Vav3
331	Gmcl1
332	Car10
333	Cd300lf
334	Oxct1
335	Capn15
336	Tia1
337	Wnk3
338	Tmem229b
339	Timm23
340	Dab2ip
341	Kcnb2
342	Asph
343	2021-09-03
344	Mtus2
345	Znrf3
346	Pde4b
347	Lrrc8d
348	Specc1
349	Atp2a2
350	Stard5
351	Bend6
352	Telo2
353	Efr3b
354	Chka
355	Lyn
356	Oxr1
357	4930402H24Rik
358	Rgs7
359	Akap8
360	Tnrc6a
361	Ngb
362	Sesn1
363	Kcnh1
364	Prickle1
365	Drg1
366	Aim2
367	Smad7
368	Ntf3
369	Bclaf1
370	Mkln1
371	Eif4g1
372	Ntan1
373	Tmtc1
374	Agap1
375	Tenm2
376	Dmxl1
377	Nsd1
378	Cdk12
379	Tro
380	Pde4dip
381	Acin1
382	Hivep2
383	Psmb2
384	Cdkl3
385	Tmem175
386	Sorl1
387	Sfmbt1
388	Stx16
389	Hnrnph3
390	Kat2b
391	Magi1
392	Cul9
393	Lrrtm4
394	Dgkg
395	Mycbp
396	Dgkz
397	Rab27a
398	Epha4
399	Rgs7bp
400	Wdr33
401	Nmnat2
402	Samd3
403	Tmem164
404	Mob4
405	Desi2
406	Mapk11
407	Syndig1
408	Cox8a
409	Zfyve9
410	Sulf1
411	Kdm5c
412	Preb
413	Lrp8
414	Nbea
415	Dcx
416	Xkr4
417	B3galt1
418	Tmem63c
419	Clpp
420	Svop
421	Trim3
422	Shd
423	Plk5
424	Asic2
425	Hnrnpl
426	Hist1h2be
427	Dhx30
428	Dgkb
429	Actn1
430	Fam220a
431	Tcf12
432	Clmn
433	Sez6l2
434	Peli1
435	Psma3
436	Lrrc29
437	Klf13
438	Pitpna
439	Loxl2
440	Cerk
441	Fam120c
442	Dclk3
443	Tulp3
444	Fubp1
445	Slc9a4
446	Gabrg2
447	Crim1
448	Usp2
449	Ccnt1
450	Psme4
451	Rbm4b
452	Nrg2
453	Adap1
454	Lats2
455	Zfp692
456	Nalcn
457	Cuedc1
458	Cdyl2
459	Ddb2
460	Epha6
461	Nr6a1
462	Hs3st2
463	Zmynd8
464	Gpm6a
465	Unc5d
466	Sigmar1
467	Ndfip2
468	Dnmt3a
469	Arfgap1
470	Me3
471	Emc10
472	Osbpl9
473	Disp2
474	Vti1b
475	Apc
476	Sycp2
477	Mapk8ip1
478	Fry
479	Stmn3
480	AF529169
481	Eef1a1
482	Memo1
483	Sh3gl1
484	Fyco1
485	Mical3
486	Rnf25
487	Csf2ra
488	Pdpk1
489	Atp2b3
490	Ndrg3
491	2021-09-08
492	Ilf2
493	Ramp3
494	Tsc22d4
495	Slc6a17
496	Frmd3
497	Inf2
498	Usp37
499	Shank3
500	Ttr
501	Coq5
502	Naaladl2
503	Apbb2
504	Gfra4
505	Elavl3
506	Ccr9
507	Cnot3
508	Spag9
509	Megf11
510	Cox7b
511	Irak1
512	Tenm3
513	Rabgef1
514	Mcf2l
515	Ncam2
516	Cdip1
517	Purb
518	Comt
519	Zfp91
520	Rnf144b
521	Snx32
522	Clec1a
523	Tmem216
524	Fntb
525	Cacnb4
526	Pld5
527	Bach2
528	Ttyh2
529	Lztfl1
530	Mrpl38
531	Nell1
532	Arhgef18
533	Enox1
534	F3
535	Ctnnal1
536	Fnbp1
537	Apoe
538	Zfp182
539	Man1a
540	Mpped2
541	Ptprn
542	Nrg3
543	Tial1
544	Eml6
545	Hecw2
546	Gde1
547	Cacna2d3
548	Scn8a
549	Daglb
550	Itgb5
551	App
552	Ypel2
553	Clasp2
554	Trafd1
555	Tmem176b
556	Syt7
557	Lnpep
558	Polb
559	Nap1l5
560	Glp2r
561	Spred1
562	Fam78b
563	Plekhm2
564	Trmt1l
565	Sgip1
566	Zgpat
567	Lrig2
568	Dtnb
569	Phf21a
570	Ccl25
571	Mat2a
572	Dpy19l4
573	Col11a1
574	Tmem110
575	Ppip5k1
576	Fstl4
577	Las1l
578	Jarid2
579	Strn3
580	Ppp3ca
581	Sphkap
582	Fam193a
583	Stox2
584	Ttc14
585	Itsn1
586	Cstf3
587	Zranb1
588	Clstn2
589	Tnfrsf9
590	Bckdha
591	Csrp2
592	Akap8l
593	Snx15
594	Ocrl
595	Ankrd17
596	Rnf26
597	Ptprq
598	Nhsl2
599	Dnaja2
600	Sumf1
601	Grm5
602	Rere
603	Nfatc2
604	Ncald
605	Cnbd2
606	Kank1
607	Ctnna3
608	Ddo
609	Tigd2
610	B3galt2
611	Akap6
612	Ica1
613	Fbxo10
614	Eif3c
615	Gabbr2
616	Kcnip2
617	Ndufaf7
618	Scn1b
619	Dpf3
620	Lamb1
621	Wdr89
622	Tcp11l1
623	Slc8a1
624	Chchd7
625	Fndc7
626	Ptprj
627	Ddhd2
628	Rpp21
629	A730017C20Rik
630	Epha3
631	Sec31b
632	Mbnl2
633	Rgs12
634	Rbm5
635	Agrn
636	Ptprz1
637	Mpv17l
638	Macrod2
639	Tmcc1
640	Parp6
641	Sh3gl2
642	Ano4
643	Abhd16a
644	Nrxn1
645	4930447C04Rik
646	Adcy8
647	Eya2
648	Spock1
649	Spidr
650	Aldh1a2
651	Slc15a2
652	Ext1
653	Vamp2
654	Kcnh8
655	Rspo2
656	Camk2d
657	Sik3
658	Ctso
659	Resp18
660	Myl12b
661	Fuom
662	Hnrnpu
663	Zfp608
664	Asic5
665	Celf2
666	Sec24a
667	Terf2ip
668	Dpp6
669	Cdhr1
670	Mamdc2
671	Chrm2
672	Slc12a5
673	Sh3gl3
674	Atp6v0b
675	Zfp869
676	Atp2b2
677	Pnpla3
678	Tspan5
679	Prkch
680	Ogdh
681	Klhl10
682	Dnajc7
683	Zfp618
684	Spock3
685	Opcml
686	Sh3bp1
687	Stard13
688	Rbfox1
689	Spag16
690	Erbb4
691	Tmem74
692	Cntn4
693	Fxyd4
694	Fjx1
695	Hjurp
696	Grid2
697	Tmem232
698	Cecr2
699	Dkk3
700	Srsf7
701	Zfp467
702	Myo16
703	Tmem132b
704	Cdr2
705	Ttbk2
706	Ank1
707	Kcnc2
708	Psmd9
709	Cttnbp2
710	Tnfrsf11a
711	Cdh22
712	Dnah14
713	Commd1
714	Myo3a
715	Adprh
716	Sla
717	Asnsd1
718	Il1rapl1
719	Samd5
720	Myo5c
721	Scrg1
722	Rtl1
723	Prrt2
724	Gmnc
725	Pura
726	Acot11
727	Rassf4
728	Clic1
729	Otop2
730	Rapgef4
731	Wnt10a
732	Cdh23
733	Als2
734	St6gal2
735	Ephb1
736	Clu
737	Vcan
738	Prepl
739	Plcl1
740	Prss23
741	Epha7
742	Stk33
743	Cldn11
744	Mgst1
745	Peli2
746	Cbx6
747	Pde5a
748	Edil3
749	Klhl26
750	Ccdc91
751	Bbs5
752	Kcnv2
753	Colgalt2
754	Slc44a5
755	Gabrb1
756	Basp1
757	Cdk14
758	Gpc5
759	Prnp
760	Nfia
761	Col18a1
762	Pus7l
763	Asb2
764	Pkib
765	Parm1
766	Tiam2
767	Itpr2
768	Ctbp2
769	Sh3pxd2a
770	Ntrk3
771	Palld
772	Kcnq3
773	Lypd6b
774	Man1c1
775	Mlxipl
776	Adssl1
777	Tmem189
778	Usp9y
779	Dapk2
780	Shisa6
781	Ndst4
782	Chd7
783	Xrra1
784	Zfp248
785	Baiap2l2
786	Angpt1
787	Sfr1
788	Prss12
789	Sorbs1
790	Tmeff2
791	Trim36
792	Tspan11
793	Sgcz
794	Syk
795	Npas3
796	Cdh4
797	Cnih3
798	Slc25a13
799	Igfbp5
800	Kdm4b
801	Ppfia2
802	Ankub1
803	Ccdc175
804	Lrrc6
805	Rasgef1c
806	Msi2
807	Pcdh11x
808	Cpne5
809	Zfpm2
810	Ccnb1ip1
811	Lypla1
812	Arsg
813	Sned1
814	Ccni
815	Prlr
816	Lipa
817	Slit3
818	Ptk2b
819	Etl4
820	Ckap2
821	Ankar
822	Sh3pxd2b
823	Rftn1
824	Syt1
825	P4ha3
826	Ywhab
827	Prr16
828	Pnma2
829	Kif1b
830	Hapln1
831	Ldha
832	Dnase1
833	Dse
834	Trhde
835	Pcsk9
836	Hspa8
837	Cradd
838	Churc1
839	Plcb4
840	Col6a1
841	Gdap1
842	Bcl2l14
843	Pgp
844	Susd1
845	Ror2
846	Myl6b
847	Rpl10
848	Rasgef1b
849	Acsl3
850	Zfp560
851	AI481877
852	Rora
853	Zc3h11a
854	Uchl1
855	Mid1
856	Rab11a
857	Glcci1
858	Afmid
859	Cpne1
860	Marcksl1
861	Spef2
862	Bex4
863	Spag1
864	Cbr4
865	Ap1s2
866	Rpap2
867	Cachd1
868	Rgn
869	Il3ra
870	Robo1
871	Eno2
872	Dok5
873	Pfkfb3
874	Dmgdh
875	Upf3a
876	Hhip
877	St6gal1
878	Tuba1c
879	Ccdc3
880	Pgk1
881	Zpbp
882	Srp14
883	St6galnac3
884	Tube1
885	Dpy19l2
886	Micall2
887	Gpc1
888	Map2k7
889	Wdpcp
890	Fam81a
891	Cpvl
892	Ube2g2
893	Gpsm2
894	Slc36a4
895	Grm8
896	Rasgrp3
897	5031439G07Rik
898	Kif26b
899	Hunk
900	Tpd52
901	Bcat1
902	Hist2h4
903	Cox7a1
904	Calb2
905	Dab1
906	Mgst2
907	Kcnq5
908	Rin2
909	Pik3cb
910	Klhl5
911	Ifngr2
912	Klrg1
913	Glb1l3
914	Pld3
915	Arpp21
916	Ppp1r1c
917	Tph2
918	Ccnd2
919	Rpl37a
920	Ap2m1
921	Nme5
922	Zbed5
923	Unc13b
924	Zkscan16
925	Gpr158
926	Ano5
927	Apol8
928	Ankrd29
929	Cyp2e1
930	Aknad1
931	Rimklb
932	Nme3
933	Klhl42
934	Tom1l1
935	Peg10
936	Lama3
937	Eif2ak2
938	Mapk9
939	Slc9b2
940	Rpl35
941	Tmem71
942	Wbp2nl
943	Phactr1
944	Skp1a
945	Trim13
946	Cdh20
947	Arsj
948	Fdps
949	Filip1l
950	Mgmt
951	Grk4
952	Lrtm1
953	Cdhr3
954	Rab26
955	Rspo3
956	Lgals3bp
957	Zfp462
958	Slc22a15
959	Clip4
960	Acacb
961	Gpr135
962	St8sia6
963	Brinp3
964	Klhl29
965	Rps28
966	Capn2
967	Msrb2
968	Lpgat1
969	Nucks1
970	Scp2
971	Unc79
972	Dsel
973	Col19a1
974	Nhsl1
975	Arhgef3
976	Dopey2
977	Galnt12
978	Nap1l1
979	Hddc2
980	Mtus1
981	Rplp2
982	Scn3a
983	Katnal2
984	Reln
985	Map3k9
986	Tarsl2
987	2021-09-06
988	Ntm
989	Greb1
990	Plagl1
991	Pnma1
992	Lhfpl2
993	Dera
994	Dpy19l1
995	Epb42
996	Tcerg1l
997	Serp1
998	Scoc
999	Rcn1
1000	Cyp27a1
1001	Arhgap29
1002	Ano10
1003	Sync
1004	Ccdc125
1005	Ak9
1006	Cubn
1007	Rps12
1008	Tmem14a
1009	Ankdd1a
1010	Rarres1
1011	Fau
1012	Rp9
1013	2021-09-07
1014	Prkrip1
1015	Dync2li1
1016	Dstn
1017	Tuba1b
1018	Spin1
1019	Maged1
1020	Fam155a
1021	Dusp26
1022	Npm2
1023	Thsd7b
1024	Akap13
1025	Strc
1026	Lrrc34
1027	Ankrd26
1028	2021-03-01
1029	Decr1
1030	Katnbl1
1031	Strada
1032	Plcxd3
1033	Zscan30
1034	Trdmt1
1035	Ptch2
1036	Elf2
1037	Elovl6
1038	Cdc25b
1039	Xrcc5
1040	Irak1bp1
1041	Tceal7
1042	3110043O21Rik
1043	S100a6
1044	Duox1
1045	Pak1
1046	Nr3c1
1047	Pilra
1048	Nfe2l2
1049	Il7
1050	Wsb1
1051	Kazn
1052	Abcb1a
1053	Efhc1
1054	Zfp518a
1055	Me1
1056	Mum1
1057	Rfx2
1058	Fndc3a
1059	Wdr27
1060	Zswim6
1061	Ctnna2
1062	Clec2l
1063	Rpl9
1064	Serpinb9 0.01828
1065	Atp1a1
1066	Kcnh7
1067	Spata6
1068	Slc41a3
1069	Aebp2
1070	Ccdc171
1071	Stag3
1072	Ccdc65
1073	Sncg
1074	Fastkd1
1075	Ror1
1076	Pabpn1
1077	Pik3c3
1078	Zfp84
1079	Esyt3
1080	Cmc1
1081	Cd59b
1082	Elovl7
1083	Kif7
1084	Rhbdl2
1085	Mak
1086	Smad5
1087	Rasal2
1088	Phpt1
1089	Rnf150
1090	Shroom3
1091	Tmem50b
1092	Scube2
1093	Evl
1094	Cdc42se1
1095	Rpl31
1096	Micu1
1097	Hibch
1098	Gpr155
1099	Dpm1
1100	Zfp706
1101	Snap25
1102	Ispd
1103	Tbc1d8
1104	Bean1
1105	Rgs11
1106	Klkb1
1107	Tgfb1
1108	Tead1
1109	Rpl37
1110	Tbca
1111	Col16a1
1112	Pabpc1
1113	Xylb
1114	Ephx1
1115	Efcab6
1116	Casd1
1117	Ckb
1118	Rpl27
1119	Daam1
1120	Sod1
1121	Tmem237
1122	Map3k13
1123	Rpl15
1124	Fabp7
1125	Kirrel3
1126	Ncoa7
1127	Fryl
1128	Kpnb1
1129	Pin1
1130	Ust
1131	Pisd
1132	Supt3
1133	Fbxl13
1134	Scn3b
1135	Slc35f5
1136	Hmgn1
1137	Tpst1
1138	Kif3a
1139	Heatr4
1140	Sncaip
1141	Slc25a29
1142	Rnf213
1143	Frmd5
1144	Pgam2
1145	Atg7
1146	Ppm1k
1147	Cerkl
1148	Morf4l2
1149	Nell2
1150	Cbr3
1151	Fam171a1
1152	Usp22
1153	Map1lc3a
1154	Rpp38
1155	Efr3a
1156	Zranb3
1157	Klhl13
1158	Scn9a
1159	Raver2
1160	Crlf1
1161	Zdhhc2
1162	Ptpn18
1163	Rpl7a
1164	Zc3h8
1165	Gcfc2
1166	Usp39
1167	Fam227b
1168	Emc1
1169	Invs
1170	Pphln1
1171	Nqo2
1172	Crlf3
1173	Stmn1
1174	Csnk1e
1175	Acadm
1176	Zbtb8os
1177	Ctdspl
1178	Gipc1
1179	Mgat4c
1180	Uqcrb
1181	Zfp804a
1182	Mpdz
1183	Dtwd2
1184	Klhl28
1185	Nos1
1186	Eva1c
1187	Ankmy1
1188	Acss1
1189	Rpl30
1190	Dynll1
1191	Sod2
1192	Cplx1
1193	Vps53
1194	Add2
1195	Tbl1xr1
1196	Ube2ql1
1197	Nucb2
1198	Mgst3
1199	Rps21
1200	1700025G04Rik
1201	Apmap
1202	Cmss1
1203	Rnf180
1204	Zfp647
1205	N4bp2l2
1206	Plcb1
1207	Ndufa5
1208	Pdxdc1
1209	Rps15
1210	Dnah6
1211	Ppp6r2
1212	Fmo5
1213	Slc26a3
1214	Cpeb4
1215	Ica1l
1216	Spi1
1217	Gm128
1218	Nova1
1219	Metrn
1220	Anapc16
1221	Zswim5
1222	Arfip1
1223	Ttc37
1224	Camsap2
1225	Lrp1b
1226	Pogz
1227	Usp10
1228	Jph4
1229	Myo1d
1230	Ociad1
1231	Gpi1
1232	Cggbp1
1233	Rps6kc1
1234	Zdhhc21
1235	Chn2
1236	Snx14
1237	Cntnap4
1238	Slc26a5
1239	Cyp4v3
1240	Reps1
1241	Lrp2bp
1242	Herc3
1243	Gpr12
1244	Tmem165
1245	Crtac1
1246	Ddx24
1247	Hnrnpc
1248	Rnf111
1249	Luzp2
1250	Ldlrad4
1251	Hnrnph1
1252	Auts2
